# Supplementary material for: Myst2/Kat7 histone acetyltransferase interaction proteomics reveals tumour-suppressor Niam as a novel binding partner in embryonic stem cells
Source: Sci Rep. 2017 Aug 15;7:8157. doi: 10.1038/s41598-017-08456-2 (PMC5557939; doi:10.1038/s41598-017-08456-2)
Supplement: Supplementary file 2 — Supplementary Table S3 [file 41598_2017_8456_MOESM2_ESM.xls]

## Sheet: GO_CC_DIRECT
Category	Term	Count	%	PValue	Genes	List Total	Pop Hits	Pop Total	Fold Enrichment	Bonferroni	Benjamini	FDR
GOTERM_CC_DIRECT	GO:0031011~Ino80 complex	14	14	4.62157e-29	MCRS1, TFPT, YY1, NFRKB, INO80, ACTR5, UCHL5, RUVBL2, ACTL6A, RUVBL1, ACTR8, INO80E, INO80C, INO80B	98	15	19662	187.257	9.1045e-27	9.1045e-27	5.77832e-26
GOTERM_CC_DIRECT	GO:0030529~intracellular ribonucleoprotein complex	30	30	5.96164e-29	RPL17, RPL19, IGF2BP1, L1TD1, RPL6, RPL9, NPM1, RPL3, RPL11, RPL12, RPL7A, RPL4, RPS27A, HSPA8, RPSA, DHX9, RPL23A, SSB, RPS4X, DDX5, NCL, FBL, RPS8, RPL23, RPL18A, RPS15, NOP58, RUVBL2, RUVBL1, NOP56	98	320	19662	18.8093	1.17444e-26	5.87222e-27	7.4538e-26
GOTERM_CC_DIRECT	GO:0005634~nucleus	83	83	3.24586e-28	RPL17, ATP5B, TCOF1, INO80, ACTG1, DDX27, CSNK2A1, RRP1B, SRRM2, ACTR5, TUBB5, RPL11, DDX21, RPL12, ACTR8, INO80E, RPRD1B, INO80D, TOP2A, INO80C, RPS27A, GNL3, INO80B, MCRS1, HIST1H1D, HIST1H1C, TFPT, YY1, ADNP, ZSCAN4C, RPS4X, NCL, PRPF4, ESCO2, SLTM, TBRG1, UCHL5, RUVBL2, PSME3, RUVBL1, NSD1, MYBBP1A, KPNA2, ING4, NACA, IGF2BP1, POLR2B, POLR2A, PRPF19, NUMA1, PEG10, INPP5K, RPL6, RPL9, NPM1, RP…	98	6019	19662	2.76666	6.39433e-26	2.13144e-26	4.05827e-25
GOTERM_CC_DIRECT	GO:0005730~nucleolus	40	40	3.25292e-28	RPL19, TCOF1, POLR2A, DDX27, RRP1B, RPL6, DHX37, RPL9, DDX24, NPM1, RPL3, NPM3, DDX21, RPL11, RPL4, RPL12, RPL7A, INO80E, TOP2A, RPS27A, EWSR1, HSPA8, INO80C, INO80B, GNL3, DHX9, PDCD11, MCRS1, TFPT, TRIM28, DDX5, NCL, FBL, RPL23, NOLC1, KIF20B, NOP58, NOP56, UTP14A, MYBBP1A	98	842	19662	9.53124	6.40826e-26	1.60206e-26	4.06711e-25
GOTERM_CC_DIRECT	GO:0005840~ribosome	17	17	9.8927e-16	RPL17, RPSA, RPL19, RPL23A, RPS4X, RPS8, RPL18A, RPL23, RPL6, RPL9, RPS15, RPL3, RPL11, RPL7A, RPL12, RPL4, RPS27A	98	188	19662	18.1423	1.96843e-13	3.94129e-14	1.25455e-12
GOTERM_CC_DIRECT	GO:0005654~nucleoplasm	37	37	5.15432e-13	POLR2B, POLR2A, PRPF19, NUMA1, NPM1, RPL3, ACTL6A, DDX21, RPL11, RPRD1B, TOP2A, RPS27A, GNL3, DHX9, KAT7, MCRS1, TFPT, WDR5, NFRKB, YY1, NSFL1C, TRIM28, ELAVL1, DDX5, PRPF4, NCL, FBL, SLTM, NOLC1, VCP, RPS15, KIF20B, RUVBL2, PSME3, RUVBL1, NOP56, KPNA2	98	1935	19662	3.83639	1.01549e-10	1.69248e-11	6.44496e-10
GOTERM_CC_DIRECT	GO:0022625~cytosolic large ribosomal subunit	12	12	8.04472e-13	RPL17, RPL19, RPL18A, RPL23, RPL6, RPL9, RPL3, RPL23A, RPL11, RPL7A, RPL12, RPL4	98	91	19662	26.4571	1.5848e-10	2.264e-11	1.00582e-09
GOTERM_CC_DIRECT	GO:0005925~focal adhesion	15	15	7.51149e-09	ACTG1, RPL19, RPL23, RPL6, RPL9, RPS15, NPM1, RPL3, RPL7A, RPL12, RPL4, HSPA5, RPS4X, HSPA8, RPS8	98	391	19662	7.6969	1.47976e-06	1.8497e-07	9.39157e-06
GOTERM_CC_DIRECT	GO:0031012~extracellular matrix	12	12	2.20471e-07	ACTG1, RPSA, RPL23, RPL9, ATP5B, TUBB5, RPL11, RPL12, HSPA5, DYNC1H1, DDX5, HSPA8	98	294	19662	8.18909	4.34318e-05	4.82585e-06	0.000275653
GOTERM_CC_DIRECT	GO:0005737~cytoplasm	56	56	2.77888e-06	RPL19, TCOF1, ACTG1, DHX37, ACTR5, TUBB5, RPL11, RPL12, RPRD1B, DYNC1H1, RPS27A, INO80B, MCRS1, TFPT, YY1, ADNP, ZSCAN4C, PCM1, RPS4X, NCL, RPS15, UCHL5, RUVBL2, PSME3, RUVBL1, KPNA2, MYBBP1A, NACA, CCDC14, IGF2BP1, PRPF19, NUMA1, PEG10, MOV10, INPP5K, RPL6, RPL9, NPM1, RPL3, RPL4, HSPA5, RPL7A, HSPA8, EWSR1, RPSA, DHX9, KAT7, NSFL1C, ELAVL1, RPS8, FXR1, RPL23, VCP, KIF20B, NOP58, NOP56	98	6631	19662	1.69438	0.000547291	5.47426e-05	0.00347437
GOTERM_CC_DIRECT	GO:0071339~MLL1 complex	5	5	1.04057e-05	MCRS1, WDR5, RUVBL2, RUVBL1, INO80C	98	28	19662	35.8273	0.00204783	0.00018634	0.0130094
GOTERM_CC_DIRECT	GO:0036464~cytoplasmic ribonucleoprotein granule	5	5	1.04057e-05	DHX9, RPL6, TUBB5, RPS4X, NCL	98	28	19662	35.8273	0.00204783	0.00018634	0.0130094
GOTERM_CC_DIRECT	GO:0015935~small ribosomal subunit	5	5	1.2025e-05	RPSA, RPS15, NPM1, RPS4X, RPS27A	98	29	19662	34.5918	0.00236614	0.000197393	0.0150338
GOTERM_CC_DIRECT	GO:0005719~nuclear euchromatin	5	5	1.38227e-05	HIST1H1D, HIST1H1C, TRIM28, RUVBL2, POLR2A	98	30	19662	33.4388	0.00271938	0.000209446	0.017281
GOTERM_CC_DIRECT	GO:0032040~small-subunit processome	5	5	2.90447e-05	PDCD11, NOP58, NOP56, UTP14A, FBL	98	36	19662	27.8656	0.00570555	0.000408623	0.0363084
GOTERM_CC_DIRECT	GO:0015030~Cajal body	5	5	8.43703e-05	NOLC1, SRRM2, NOP58, PRPF4, FBL	98	47	19662	21.3439	0.0164843	0.0011075	0.105436
GOTERM_CC_DIRECT	GO:0022627~cytosolic small ribosomal subunit	5	5	0.000135413	RPSA, RPS15, RPS4X, RPS27A, RPS8	98	53	19662	18.9276	0.0263255	0.001666	0.169175
GOTERM_CC_DIRECT	GO:0000123~histone acetyltransferase complex	4	4	0.000247414	ING4, MCRS1, KAT7, WDR5	98	25	19662	32.1012	0.0475776	0.00286334	0.308901
GOTERM_CC_DIRECT	GO:0005694~chromosome	9	9	0.000302544	DDX27, HIST1H1D, HIST1H1C, NSFL1C, ACTR8, ZSCAN4C, NSD1, FBL, ESCO2	98	344	19662	5.24911	0.0578683	0.0033062	0.377612
GOTERM_CC_DIRECT	GO:0043209~myelin sheath	7	7	0.000379361	ACTG1, SYN1, VCP, ATP5B, HSPA5, RPS27A, HSPA8	98	192	19662	7.31473	0.0720229	0.00392639	0.473279
GOTERM_CC_DIRECT	GO:0031428~box C/D snoRNP complex	3	3	0.000497769	NOP58, NOP56, FBL	98	7	19662	85.9854	0.093428	0.00489224	0.620579
GOTERM_CC_DIRECT	GO:0005844~polysome	4	4	0.00124491	RPL17, MCRS1, RPS4X, FXR1	98	43	19662	18.6635	0.217608	0.0116177	1.5454
GOTERM_CC_DIRECT	GO:0005813~centrosome	9	9	0.00139687	DHX9, NUMA1, CCDC14, NPM1, KIF20B, ACTR8, DYNC1H1, PCM1, RPRD1B	98	435	19662	4.15102	0.240714	0.0124391	1.73254
GOTERM_CC_DIRECT	GO:0000974~Prp19 complex	3	3	0.00210896	PRPF19, HSPA8, POLR2A	98	14	19662	42.9927	0.340257	0.0179203	2.60508
GOTERM_CC_DIRECT	GO:0015934~large ribosomal subunit	3	3	0.0035006	RPL17, NPM1, RPL4	98	18	19662	33.4388	0.498839	0.0283741	4.28973
GOTERM_CC_DIRECT	GO:0035267~NuA4 histone acetyltransferase complex	3	3	0.00431935	RUVBL2, ACTL6A, RUVBL1	98	20	19662	30.0949	0.573761	0.033535	5.26831
GOTERM_CC_DIRECT	GO:0005681~spliceosomal complex	5	5	0.00461861	PRPF19, SRRM2, DDX5, PRPF4, HSPA8	98	136	19662	7.3762	0.598269	0.0344679	5.62368
GOTERM_CC_DIRECT	GO:0005913~cell-cell adherens junction	7	7	0.00477932	RPL6, RPL7A, RUVBL1, HSPA5, NOP56, UBAP2, HSPA8	98	316	19662	4.44439	0.610847	0.0343511	5.81402
GOTERM_CC_DIRECT	GO:0070062~extracellular exosome	24	24	0.00486971	RPSA, NACA, ATP5B, RPS4X, DDX5, NCL, FBL, RPS8, ACTG1, NUMA1, VCP, RPL23, RPL3, TUBB5, RUVBL2, RPL11, RPL7A, HSPA5, RPL4, RPL12, RUVBL1, DYNC1H1, RPS27A, HSPA8	98	2674	19662	1.80074	0.617749	0.0337625	5.92092
GOTERM_CC_DIRECT	GO:0031672~A band	3	3	0.00671169	RPL17, RPL6, RPL4	98	25	19662	24.0759	0.734638	0.0447163	8.07514
GOTERM_CC_DIRECT	GO:1990730~VCP-NSFL1C complex	2	2	0.00984266	VCP, NSFL1C	98	2	19662	200.633	0.857528	0.0628891	11.633
GOTERM_CC_DIRECT	GO:0005622~intracellular	16	16	0.0115091	RPL17, RPSA, RPL19, WDR5, TRIM28, RPL23A, RPS4X, RPS8, PRPF19, RPL6, RPL9, RPL3, UCHL5, RUVBL2, RPL11, HSPA8	98	1599	19662	2.00758	0.89776	0.0709219	13.4746
GOTERM_CC_DIRECT	GO:0035861~site of double-strand break	3	3	0.0115145	PRPF19, VCP, ESCO2	98	33	19662	18.2393	0.89787	0.0688149	13.4805
GOTERM_CC_DIRECT	GO:0016363~nuclear matrix	4	4	0.0122833	NUMA1, YY1, NPM1, RUVBL1	98	97	19662	8.27351	0.912384	0.0711253	14.318
GOTERM_CC_DIRECT	GO:0070761~pre-snoRNP complex	2	2	0.0292412	NOP58, NOP56	98	6	19662	66.8776	0.99711	0.157982	30.9993
GOTERM_CC_DIRECT	GO:0001652~granular component	2	2	0.0292412	NPM1, FBL	98	6	19662	66.8776	0.99711	0.157982	30.9993
GOTERM_CC_DIRECT	GO:0070937~CRD-mediated mRNA stability complex	2	2	0.0292412	DHX9, IGF2BP1	98	6	19662	66.8776	0.99711	0.157982	30.9993
GOTERM_CC_DIRECT	GO:0097255~R2TP complex	2	2	0.0340318	RUVBL2, RUVBL1	98	7	19662	57.3236	0.998909	0.177071	35.1379
GOTERM_CC_DIRECT	GO:0001651~dense fibrillar component	2	2	0.0340318	NCL, FBL	98	7	19662	57.3236	0.998909	0.177071	35.1379
GOTERM_CC_DIRECT	GO:0030425~dendrite	7	7	0.034359	NUMA1, MCRS1, SYN1, ADNP, IGF2BP1, HSPA8, FXR1	98	490	19662	2.86618	0.99898	0.174137	35.412
GOTERM_CC_DIRECT	GO:0030424~axon	6	6	0.0363388	SYN1, ADNP, KIF20B, IGF2BP1, HSPA8, FXR1	98	370	19662	3.2535	0.999319	0.178877	37.0483
GOTERM_CC_DIRECT	GO:0000502~proteasome complex	3	3	0.0421316	VCP, UCHL5, PSME3	98	66	19662	9.11967	0.999792	0.200008	41.6194
GOTERM_CC_DIRECT	GO:0016591~DNA-directed RNA polymerase II, holoenzyme	2	2	0.0435429	RPRD1B, RPRD1A	98	9	19662	44.585	0.999845	0.201388	42.6858
GOTERM_CC_DIRECT	GO:0000812~Swr1 complex	2	2	0.0482636	RUVBL2, RUVBL1	98	10	19662	40.1265	0.999941	0.216219	46.124
GOTERM_CC_DIRECT	GO:0005829~cytosol	15	15	0.0547936	RPSA, PDCD11, NSFL1C, ELAVL1, ACTG1, SYN1, INPP5K, VCP, RRP1B, NPM1, TUBB5, UCHL5, KPNA2, RPS27A, HSPA8	98	1784	19662	1.68693	0.999985	0.237204	50.5677
GOTERM_CC_DIRECT	GO:0097431~mitotic spindle pole	2	2	0.0622879	NUMA1, KIF20B	98	13	19662	30.8666	0.999997	0.260407	55.2506
GOTERM_CC_DIRECT	GO:0005874~microtubule	5	5	0.0785373	TUBB5, KIF20B, INO80, DYNC1H1, HSPA8	98	327	19662	3.06778	1	0.312522	64.036
GOTERM_CC_DIRECT	GO:0005732~small nucleolar ribonucleoprotein complex	2	2	0.0806692	NOP58, NOP56	98	17	19662	23.6038	1	0.313796	65.0626
GOTERM_CC_DIRECT	GO:0005665~DNA-directed RNA polymerase II, core complex	2	2	0.0806692	POLR2B, POLR2A	98	17	19662	23.6038	1	0.313796	65.0626
GOTERM_CC_DIRECT	GO:0016607~nuclear speck	4	4	0.0809732	PRPF19, SRRM2, NPM1, PRPF4	98	205	19662	3.91478	1	0.309031	65.2068
GOTERM_CC_DIRECT	GO:0071013~catalytic step 2 spliceosome	3	3	0.0815375	PRPF19, SRRM2, DDX5	98	96	19662	6.26977	1	0.305285	65.473
GOTERM_CC_DIRECT	GO:0043034~costamere	2	2	0.0897256	ACTG1, FXR1	98	19	19662	21.1192	1	0.325672	69.1302
GOTERM_CC_DIRECT	GO:0022626~cytosolic ribosome	2	2	0.0897256	RPL23, RPL11	98	19	19662	21.1192	1	0.325672	69.1302
GOTERM_CC_DIRECT	GO:0043234~protein complex	7	7	0.0902997	VCP, TUBB5, ACTL6A, RUVBL1, PCM1, TOP2A, HSPA8	98	628	19662	2.23635	1	0.321872	69.3727

## Sheet: GO_BP_DIRECT
Category	Term	Count	%	PValue	Genes	List Total	Pop Hits	Pop Total	Fold Enrichment	Bonferroni	Benjamini	FDR
GOTERM_BP_DIRECT	GO:0006310~DNA recombination	14	14	6.96566e-16	MCRS1, TFPT, YY1, NFRKB, INO80, ACTR5, UCHL5, RUVBL2, ACTL6A, RUVBL1, ACTR8, INO80D, INO80C, INO80B	98	85	18082	30.3899	3.19744e-13	3.19744e-13	9.54792e-13
GOTERM_BP_DIRECT	GO:0006281~DNA repair	19	19	7.67849e-14	MCRS1, TFPT, YY1, NFRKB, TRIM28, INO80, PRPF19, VCP, ACTR5, NPM1, UCHL5, RUVBL2, ACTL6A, ACTR8, RUVBL1, INO80E, INO80D, INO80C, INO80B	98	318	18082	11.0242	3.68772e-11	1.84386e-11	1.10001e-10
GOTERM_BP_DIRECT	GO:0006412~translation	17	17	3.91579e-10	RPL17, RPSA, RPL19, RPL23A, RPS4X, RPS8, RPL18A, RPL23, RPL6, RPL9, RPS15, RPL3, RPL11, RPL7A, RPL12, RPL4, RPS27A	98	401	18082	7.82213	1.87958e-07	6.26526e-08	5.60653e-07
GOTERM_BP_DIRECT	GO:0006974~cellular response to DNA damage stimulus	17	17	7.676e-10	MCRS1, TFPT, YY1, NFRKB, INO80, PRPF19, VCP, ACTR5, UCHL5, RUVBL2, ACTL6A, ACTR8, RUVBL1, TOP2A, INO80D, INO80C, INO80B	98	420	18082	7.46827	3.68448e-07	9.2112e-08	1.09903e-06
GOTERM_BP_DIRECT	GO:0006351~transcription, DNA-templated	31	31	2.57049e-08	NACA, INO80, POLR2B, POLR2A, CSNK2A1, ACTR5, ACTL6A, DDX21, ACTR8, RPRD1B, INO80D, INO80C, EWSR1, HSPA8, INO80B, MCRS1, KAT7, TFPT, WDR5, NFRKB, YY1, TRIM28, ADNP, ZSCAN4C, DDX5, SLTM, UCHL5, RUVBL2, RUVBL1, MYBBP1A, NSD1	98	1885	18082	3.03439	1.23383e-05	2.46767e-06	3.68036e-05
GOTERM_BP_DIRECT	GO:0006364~rRNA processing	9	9	3.82297e-07	DDX27, PDCD11, RRP1B, RPS15, NPM3, DDX21, RPL11, UTP14A, FBL	98	126	18082	13.1793	0.000183486	3.05833e-05	0.000547362
GOTERM_BP_DIRECT	GO:0006338~chromatin remodeling	7	7	4.13191e-06	INO80, RUVBL2, ACTL6A, ACTR8, RUVBL1, INO80C, INO80B	98	79	18082	16.349	0.00198136	0.000283292	0.0059158
GOTERM_BP_DIRECT	GO:0000027~ribosomal large subunit assembly	5	5	1.06254e-05	RPL6, RPL3, RPL23A, RPL11, RPL12	98	26	18082	35.4827	0.00508722	0.000637322	0.0152121
GOTERM_BP_DIRECT	GO:0043981~histone H4-K5 acetylation	4	4	7.9663e-05	ING4, MCRS1, KAT7, WDR5	98	16	18082	46.1276	0.0375179	0.00423985	0.113999
GOTERM_BP_DIRECT	GO:0043982~histone H4-K8 acetylation	4	4	7.9663e-05	ING4, MCRS1, KAT7, WDR5	98	16	18082	46.1276	0.0375179	0.00423985	0.113999
GOTERM_BP_DIRECT	GO:0016569~covalent chromatin modification	9	9	9.21769e-05	ING4, MCRS1, KAT7, WDR5, TRIM28, RUVBL2, ACTL6A, RUVBL1, NSD1	98	266	18082	6.24283	0.0432823	0.00441492	0.131895
GOTERM_BP_DIRECT	GO:0042254~ribosome biogenesis	6	6	0.000116404	DDX27, NOP58, RPL7A, NOP56, UTP14A, GNL3	98	89	18082	12.4389	0.0543447	0.00506686	0.166535
GOTERM_BP_DIRECT	GO:0006355~regulation of transcription, DNA-templated	27	27	0.000122047	NACA, CSNK2A1, ACTR5, ACTL6A, ACTR8, RPRD1B, INO80D, INO80C, EWSR1, HSPA8, INO80B, MCRS1, KAT7, TFPT, NFRKB, YY1, WDR5, TRIM28, ADNP, ZSCAN4C, DDX5, SLTM, UCHL5, RUVBL2, RUVBL1, MYBBP1A, NSD1	98	2279	18082	2.18595	0.0569029	0.00487027	0.174602
GOTERM_BP_DIRECT	GO:0001649~osteoblast differentiation	6	6	0.000355746	DHX9, ATP5B, RPS15, DDX21, MYBBP1A, FBL	98	113	18082	9.797	0.157	0.0130516	0.508142
GOTERM_BP_DIRECT	GO:0006396~RNA processing	5	5	0.000638001	DHX9, PDCD11, DHX37, SSB, FBL	98	73	18082	12.6377	0.263862	0.0216436	0.909603
GOTERM_BP_DIRECT	GO:0010501~RNA secondary structure unwinding	4	4	0.00180358	DDX27, DDX24, DDX21, DDX5	98	45	18082	16.4009	0.57958	0.0561299	2.55154
GOTERM_BP_DIRECT	GO:0043968~histone H2A acetylation	3	3	0.00285758	RUVBL2, ACTL6A, RUVBL1	98	15	18082	36.902	0.746807	0.0822684	4.01447
GOTERM_BP_DIRECT	GO:0006302~double-strand break repair	4	4	0.00470833	VCP, ACTR5, INO80, ESCO2	98	63	18082	11.7149	0.896205	0.124758	6.53395
GOTERM_BP_DIRECT	GO:0048511~rhythmic process	5	5	0.00499899	DHX9, CSNK2A1, DDX5, TOP2A, MYBBP1A	98	128	18082	7.20743	0.909783	0.125096	6.92399
GOTERM_BP_DIRECT	GO:0043967~histone H4 acetylation	3	3	0.0127234	RUVBL2, ACTL6A, RUVBL1	98	32	18082	17.2978	0.997859	0.276385	16.7514
GOTERM_BP_DIRECT	GO:0016573~histone acetylation	3	3	0.0151051	ING4, RUVBL2, RUVBL1	98	35	18082	15.8152	0.999328	0.306003	19.5811
GOTERM_BP_DIRECT	GO:0006403~RNA localization	2	2	0.0160081	YY1, IGF2BP1	98	3	18082	123.007	0.999568	0.308477	20.6303
GOTERM_BP_DIRECT	GO:0006407~rRNA export from nucleus	2	2	0.0160081	RPSA, NPM1	98	3	18082	123.007	0.999568	0.308477	20.6303
GOTERM_BP_DIRECT	GO:0046034~ATP metabolic process	3	3	0.0194621	VCP, ATP5B, HSPA8	98	40	18082	13.8383	0.99992	0.348719	24.5274
GOTERM_BP_DIRECT	GO:0006357~regulation of transcription from RNA polymerase II promoter	7	7	0.0200229	SLTM, HIST1H1D, HIST1H1C, RUVBL2, RUVBL1, ZSCAN4C, DDX5	98	397	18082	3.25333	0.999939	0.344338	25.1431
GOTERM_BP_DIRECT	GO:0048254~snoRNA localization	2	2	0.0212875	NOP58, FBL	98	4	18082	92.2551	0.999967	0.349717	26.5143
GOTERM_BP_DIRECT	GO:1904751~positive regulation of protein localization to nucleolus	2	2	0.0212875	MCRS1, NPM1	98	4	18082	92.2551	0.999967	0.349717	26.5143
GOTERM_BP_DIRECT	GO:0045869~negative regulation of single stranded viral RNA replication via double stranded DNA intermediate	2	2	0.0212875	INPP5K, TRIM28	98	4	18082	92.2551	0.999967	0.349717	26.5143
GOTERM_BP_DIRECT	GO:0034644~cellular response to UV	3	3	0.0252954	YY1, INO80, RUVBL2	98	46	18082	12.0333	0.999995	0.388549	30.7074
GOTERM_BP_DIRECT	GO:0043966~histone H3 acetylation	3	3	0.0263288	ING4, KAT7, WDR5	98	47	18082	11.7772	0.999997	0.388954	31.7519
GOTERM_BP_DIRECT	GO:0070934~CRD-mediated mRNA stabilization	2	2	0.0265389	DHX9, IGF2BP1	98	5	18082	73.8041	0.999998	0.380087	31.9625
GOTERM_BP_DIRECT	GO:0070940~dephosphorylation of RNA polymerase II C-terminal domain	2	2	0.0265389	RPRD1B, RPRD1A	98	5	18082	73.8041	0.999998	0.380087	31.9625
GOTERM_BP_DIRECT	GO:0006260~DNA replication	4	4	0.0285195	ING4, KAT7, TBRG1, INO80E	98	123	18082	6.00033	0.999999	0.391046	33.9178
GOTERM_BP_DIRECT	GO:0006397~mRNA processing	6	6	0.0296517	PRPF19, PDCD11, SRRM2, DDX5, PRPF4, HSPA8	98	322	18082	3.43808	0.999999	0.392383	35.012
GOTERM_BP_DIRECT	GO:0000056~ribosomal small subunit export from nucleus	2	2	0.0317625	RPS15, NPM1	98	6	18082	61.5034	1	0.403362	37.0069
GOTERM_BP_DIRECT	GO:0000154~rRNA modification	2	2	0.0369582	NOP58, NOP56	98	7	18082	52.7172	1	0.441834	41.6776
GOTERM_BP_DIRECT	GO:1903608~protein localization to cytoplasmic stress granule	2	2	0.0369582	DHX9, SSB	98	7	18082	52.7172	1	0.441834	41.6776
GOTERM_BP_DIRECT	GO:0045727~positive regulation of translation	3	3	0.0375583	NPM1, ELAVL1, RPS4X	98	57	18082	9.71106	1	0.43686	42.1958
GOTERM_BP_DIRECT	GO:0008380~RNA splicing	5	5	0.0408016	PRPF19, SRRM2, DDX5, PRPF4, HSPA8	98	241	18082	3.82801	1	0.454431	44.9231
GOTERM_BP_DIRECT	GO:0098532~histone H3-K27 trimethylation	2	2	0.0421264	HIST1H1D, HIST1H1C	98	8	18082	46.1276	1	0.455352	46.0023
GOTERM_BP_DIRECT	GO:0043983~histone H4-K12 acetylation	2	2	0.0421264	ING4, KAT7	98	8	18082	46.1276	1	0.455352	46.0023
GOTERM_BP_DIRECT	GO:0000492~box C/D snoRNP assembly	2	2	0.0421264	RUVBL2, RUVBL1	98	8	18082	46.1276	1	0.455352	46.0023
GOTERM_BP_DIRECT	GO:0016584~nucleosome positioning	2	2	0.0421264	HIST1H1D, HIST1H1C	98	8	18082	46.1276	1	0.455352	46.0023
GOTERM_BP_DIRECT	GO:0007049~cell cycle	8	8	0.0470251	ING4, TBRG1, KIF20B, INO80, PSME3, ACTR8, RUVBL1, ESCO2	98	614	18082	2.40404	1	0.483444	49.8243
GOTERM_BP_DIRECT	GO:0070914~UV-damage excision repair	2	2	0.0574669	ACTR5, INO80	98	11	18082	33.5473	1	0.545757	57.1466
GOTERM_BP_DIRECT	GO:0009303~rRNA transcription	2	2	0.0675585	NPM1, NPM3	98	13	18082	28.3862	1	0.596446	63.2676
GOTERM_BP_DIRECT	GO:0043984~histone H4-K16 acetylation	2	2	0.0725641	MCRS1, WDR5	98	14	18082	26.3586	1	0.613861	65.9922
GOTERM_BP_DIRECT	GO:1904874~positive regulation of telomerase RNA localization to Cajal body	2	2	0.0775432	RUVBL2, RUVBL1	98	15	18082	24.6014	1	0.629689	68.5148
GOTERM_BP_DIRECT	GO:0080182~histone H3-K4 trimethylation	2	2	0.0824958	HIST1H1D, HIST1H1C	98	16	18082	23.0638	1	0.644125	70.8504
GOTERM_BP_DIRECT	GO:0061136~regulation of proteasomal protein catabolic process	2	2	0.087422	UCHL5, PSME3	98	17	18082	21.7071	1	0.657336	73.0129
GOTERM_BP_DIRECT	GO:0048026~positive regulation of mRNA splicing, via spliceosome	2	2	0.0923221	PRPF19, HSPA8	98	18	18082	20.5011	1	0.669463	75.0151
GOTERM_BP_DIRECT	GO:0042274~ribosomal small subunit biogenesis	2	2	0.0971962	RPS15, NPM1	98	19	18082	19.4221	1	0.680627	76.8688
GOTERM_BP_DIRECT	GO:2000045~regulation of G1/S transition of mitotic cell cycle	2	2	0.0971962	INO80, PSME3	98	19	18082	19.4221	1	0.680627	76.8688

## Sheet: GO_MF_DIRECT
Category	Term	Count	%	PValue	Genes	List Total	Pop Hits	Pop Total	Fold Enrichment	Bonferroni	Benjamini	FDR
GOTERM_MF_DIRECT	GO:0044822~poly(A) RNA binding	55	55	3.51257e-41	RPL17, RPL19, TCOF1, DDX27, RRP1B, DHX37, SRRM2, DDX24, RPL11, DDX21, RPL12, DYNC1H1, TOP2A, RPS27A, GNL3, HIST1H1D, HIST1H1C, RPS4X, NCL, SLTM, RPS15, UCHL5, UBAP2, MYBBP1A, KPNA2, IGF2BP1, POLR2B, POLR2A, PEG10, MOV10, RPL6, NPM1, RPL3, NPM3, RPL4, RPL7A, HSPA8, EWSR1, RPSA, DHX9, PDCD11, TRIM28, ELAVL1, SSB, DDX5, FBL, RPS8, FXR1, RPL18A, NOLC1, RPL23, VCP, NOP58, NOP56, UTP14A	92	1113	17446	9.37078	7.55203e-39	7.55203e-39	4.45474e-38
GOTERM_MF_DIRECT	GO:0003735~structural constituent of ribosome	16	16	6.59663e-12	RPSA, RPL17, RPL19, RPL23A, RPS4X, RPS8, RPL23, RPL18A, RPL6, RPL9, RPS15, RPL3, RPL11, RPL4, RPL12, RPS27A	92	264	17446	11.4928	1.41827e-09	7.09136e-10	8.36602e-09
GOTERM_MF_DIRECT	GO:0003723~RNA binding	24	24	7.80576e-12	DHX9, PDCD11, YY1, IGF2BP1, ELAVL1, RPL23A, SSB, RPS4X, DDX5, NCL, FBL, FXR1, SLTM, MOV10, RPL9, DDX24, NPM1, RPS15, RPL11, DDX21, RPL7A, RPL12, EWSR1, HSPA8	92	780	17446	5.83478	1.67824e-09	5.59413e-10	9.89948e-09
GOTERM_MF_DIRECT	GO:0004386~helicase activity	10	10	2.34441e-08	DDX27, DHX9, MOV10, DHX37, DDX24, INO80, RUVBL2, DDX21, RUVBL1, DDX5	92	129	17446	14.7	5.04048e-06	1.26012e-06	2.97325e-05
GOTERM_MF_DIRECT	GO:0019843~rRNA binding	7	7	1.75376e-07	RPL9, NPM1, RPL23A, DDX21, RPL11, RPL12, RPS4X	92	48	17446	27.6544	3.77052e-05	7.54115e-06	0.000222417
GOTERM_MF_DIRECT	GO:0005515~protein binding	45	45	1.80604e-07	ING4, RPL17, ATP5B, POLR2A, PRPF19, MOV10, CSNK2A1, RRP1B, SYN1, NPM1, NPM3, ACTL6A, DDX21, RPL11, RPL4, RPL12, HSPA5, RPL7A, EWSR1, HSPA8, INO80B, GNL3, DHX9, HIST1H1D, HIST1H1C, WDR5, YY1, NSFL1C, TRIM28, ADNP, ELAVL1, RPL23A, PCM1, DDX5, NCL, FXR1, VCP, NOLC1, RPS15, KIF20B, RUVBL2, RUVBL1, NSD1, KPNA2, MYBBP1A	92	4092	17446	2.08538	3.8829e-05	6.47161e-06	0.000229046
GOTERM_MF_DIRECT	GO:0070180~large ribosomal subunit rRNA binding	5	5	6.66195e-07	RPL17, RPL19, RPL23, RPL23A, RPL12	92	14	17446	67.7252	0.000143222	2.04615e-05	0.000844884
GOTERM_MF_DIRECT	GO:0000166~nucleotide binding	28	28	1.12042e-06	ATP5B, INO80, IGF2BP1, DDX27, ACTG1, MOV10, DDX24, TUBB5, DDX21, ACTR8, HSPA5, DYNC1H1, TOP2A, EWSR1, HSPA8, GNL3, DHX9, ELAVL1, RPL23A, SSB, DDX5, NCL, SLTM, VCP, KIF20B, RBMXL2, RUVBL2, RUVBL1	92	1936	17446	2.74259	0.000240861	3.01108e-05	0.00142094
GOTERM_MF_DIRECT	GO:0001094~TFIID-class transcription factor binding	4	4	4.7331e-06	NOP58, RUVBL2, RUVBL1, FBL	92	7	17446	108.36	0.0010171	0.000113062	0.00600249
GOTERM_MF_DIRECT	GO:0016887~ATPase activity	9	9	9.76705e-06	VCP, ATP5B, KIF20B, INO80, RUVBL2, RUVBL1, HSPA5, DYNC1H1, HSPA8	92	200	17446	8.53337	0.00209772	0.000209971	0.0123862
GOTERM_MF_DIRECT	GO:0004004~ATP-dependent RNA helicase activity	6	6	1.91347e-05	DDX27, DHX9, DHX37, DDX24, DDX21, DDX5	92	63	17446	18.06	0.00410556	0.000373931	0.0242645
GOTERM_MF_DIRECT	GO:0005524~ATP binding	22	22	2.44058e-05	DHX9, ATP5B, INO80, DDX5, ACTG1, DDX27, MOV10, CSNK2A1, SYN1, VCP, DHX37, DDX24, NPM1, KIF20B, RUVBL2, DDX21, ACTR8, HSPA5, RUVBL1, DYNC1H1, TOP2A, HSPA8	92	1507	17446	2.76833	0.00523356	0.00043718	0.0309477
GOTERM_MF_DIRECT	GO:0003676~nucleic acid binding	19	19	5.98655e-05	DHX9, PDCD11, YY1, IGF2BP1, ELAVL1, SSB, ZSCAN4C, DDX5, NCL, FXR1, SLTM, DDX27, PEG10, DHX37, DDX24, NPM1, RBMXL2, DDX21, EWSR1	92	1237	17446	2.91267	0.012789	0.000989622	0.0758966
GOTERM_MF_DIRECT	GO:0043531~ADP binding	4	4	0.00086539	VCP, RUVBL2, RUVBL1, HSPA8	92	36	17446	21.07	0.169842	0.0132077	1.09198
GOTERM_MF_DIRECT	GO:0051117~ATPase binding	5	5	0.00115643	NSFL1C, NOP58, RUVBL2, RUVBL1, FBL	92	88	17446	10.7745	0.220246	0.0164484	1.45676
GOTERM_MF_DIRECT	GO:0042288~MHC class I protein binding	3	3	0.00307917	VCP, ATP5B, TUBB5	92	16	17446	35.5557	0.48472	0.0405933	3.83563
GOTERM_MF_DIRECT	GO:0098641~cadherin binding involved in cell-cell adhesion	7	7	0.0033955	RPL6, RPL7A, RUVBL1, HSPA5, NOP56, UBAP2, HSPA8	92	279	17446	4.75775	0.518705	0.0421041	4.22189
GOTERM_MF_DIRECT	GO:0031625~ubiquitin protein ligase binding	7	7	0.00370374	ACTG1, VCP, TRIM28, TUBB5, HSPA5, HSPA8, POLR2A	92	284	17446	4.67399	0.549673	0.0433534	4.5969
GOTERM_MF_DIRECT	GO:0003678~DNA helicase activity	3	3	0.00389944	INO80, RUVBL2, RUVBL1	92	18	17446	31.6051	0.568297	0.0432484	4.83428
GOTERM_MF_DIRECT	GO:0030515~snoRNA binding	3	3	0.00633992	NOP58, DDX21, NOP56	92	23	17446	24.7344	0.745237	0.0660862	7.74933
GOTERM_MF_DIRECT	GO:0003677~DNA binding	18	18	0.0140656	DHX9, HIST1H1D, NACA, HIST1H1C, TFPT, YY1, NFRKB, TRIM28, ADNP, INO80, ZSCAN4C, NCL, POLR2B, POLR2A, PEG10, NPM1, TOP2A, MYBBP1A	92	1847	17446	1.84805	0.952431	0.135002	16.4438
GOTERM_MF_DIRECT	GO:0003713~transcription coactivator activity	5	5	0.0146115	ING4, NACA, NPM1, TRIM28, DDX5	92	180	17446	5.26751	0.957771	0.13398	17.0286
GOTERM_MF_DIRECT	GO:1990932~5.8S rRNA binding	2	2	0.0258127	RPL19, RPL6	92	5	17446	75.8522	0.996385	0.216874	28.2271
GOTERM_MF_DIRECT	GO:0003724~RNA helicase activity	2	2	0.0258127	DDX21, DDX5	92	5	17446	75.8522	0.996385	0.216874	28.2271
GOTERM_MF_DIRECT	GO:0043141~ATP-dependent 5'-3' DNA helicase activity	2	2	0.0308957	RUVBL2, RUVBL1	92	6	17446	63.2101	0.998826	0.245077	32.8343
GOTERM_MF_DIRECT	GO:0003730~mRNA 3'-UTR binding	3	3	0.0312203	ELAVL1, IGF2BP1, FXR1	92	53	17446	10.7338	0.998908	0.238736	33.1192
GOTERM_MF_DIRECT	GO:0008097~5S rRNA binding	2	2	0.0359523	RPL3, RPL4	92	7	17446	54.1801	0.999619	0.261234	37.146
GOTERM_MF_DIRECT	GO:0002151~G-quadruplex RNA binding	2	2	0.0409829	MCRS1, FXR1	92	8	17446	47.4076	0.999876	0.283388	41.1812
GOTERM_MF_DIRECT	GO:0031490~chromatin DNA binding	3	3	0.0452784	HIST1H1D, HIST1H1C, RUVBL2	92	65	17446	8.75217	0.999953	0.299381	44.4363
GOTERM_MF_DIRECT	GO:0001055~RNA polymerase II activity	2	2	0.0459875	POLR2B, POLR2A	92	9	17446	42.1401	0.99996	0.294628	44.9575
GOTERM_MF_DIRECT	GO:0043995~histone acetyltransferase activity (H4-K5 specific)	2	2	0.0509663	MCRS1, WDR5	92	10	17446	37.9261	0.999987	0.312639	48.4915
GOTERM_MF_DIRECT	GO:0046972~histone acetyltransferase activity (H4-K16 specific)	2	2	0.0509663	MCRS1, WDR5	92	10	17446	37.9261	0.999987	0.312639	48.4915
GOTERM_MF_DIRECT	GO:0043996~histone acetyltransferase activity (H4-K8 specific)	2	2	0.0509663	MCRS1, WDR5	92	10	17446	37.9261	0.999987	0.312639	48.4915
GOTERM_MF_DIRECT	GO:0051082~unfolded protein binding	3	3	0.0584373	NPM1, HSPA5, HSPA8	92	75	17446	7.58522	0.999998	0.341384	53.404
GOTERM_MF_DIRECT	GO:0003682~chromatin binding	6	6	0.0964937	TRIM28, ADNP, ACTL6A, NSD1, TOP2A, POLR2B	92	466	17446	2.44159	1	0.494277	72.3874
