# Supplementary material for: Myst2/Kat7 histone acetyltransferase interaction proteomics reveals tumour-suppressor Niam as a novel binding partner in embryonic stem cells
Source: Sci Rep. 2017 Aug 15;7:8157. doi: 10.1038/s41598-017-08456-2 (PMC5557939; doi:10.1038/s41598-017-08456-2)
Supplement: Supplementary file 3 — Supplementary Table S4 [file 41598_2017_8456_MOESM3_ESM.xls]

## Sheet: All
Input	MGI Gene/Marker ID	Name	MP ID	Term
Actg1	MGI:87906	actin, gamma, cytoplasmic 1	MP:0004521	abnormal cochlear hair cell stereociliary bundle morphology
Actg1	MGI:87906	actin, gamma, cytoplasmic 1	MP:0003084	abnormal skeletal muscle fiber morphology
Actg1	MGI:87906	actin, gamma, cytoplasmic 1	MP:0004091	abnormal Z lines
Actg1	MGI:87906	actin, gamma, cytoplasmic 1	MP:0009404	centrally nucleated skeletal muscle fibers
Actg1	MGI:87906	actin, gamma, cytoplasmic 1	MP:0001967	deafness
Actg1	MGI:87906	actin, gamma, cytoplasmic 1	MP:0001262	decreased body weight
Actg1	MGI:87906	actin, gamma, cytoplasmic 1	MP:0004529	decreased outer hair cell stereocilia number
Actg1	MGI:87906	actin, gamma, cytoplasmic 1	MP:0005381	digestive/alimentary phenotype
Actg1	MGI:87906	actin, gamma, cytoplasmic 1	MP:0013293	embryonic lethality prior to tooth bud stage
Actg1	MGI:87906	actin, gamma, cytoplasmic 1	MP:0001402	hypoactivity
Actg1	MGI:87906	actin, gamma, cytoplasmic 1	MP:0006325	impaired hearing
Actg1	MGI:87906	actin, gamma, cytoplasmic 1	MP:0002841	impaired skeletal muscle contractility
Actg1	MGI:87906	actin, gamma, cytoplasmic 1	MP:0011967	increased or absent threshold for auditory brainstem response
Actg1	MGI:87906	actin, gamma, cytoplasmic 1	MP:0004748	increased susceptibility to age-related hearing loss
Actg1	MGI:87906	actin, gamma, cytoplasmic 1	MP:0009403	increased variability of skeletal muscle fiber size
Actg1	MGI:87906	actin, gamma, cytoplasmic 1	MP:0001513	limb grasping
Actg1	MGI:87906	actin, gamma, cytoplasmic 1	MP:0011090	perinatal lethality, incomplete penetrance
Actg1	MGI:87906	actin, gamma, cytoplasmic 1	MP:0002083	premature death
Actl6a	MGI:1861453	actin-like 6A	MP:0009278	abnormal bone marrow cell physiology
Actl6a	MGI:1861453	actin-like 6A	MP:0002123	abnormal definitive hematopoiesis
Actl6a	MGI:1861453	actin-like 6A	MP:0010763	abnormal hematopoietic stem cell physiology
Actl6a	MGI:1861453	actin-like 6A	MP:0001577	anemia
Actl6a	MGI:1861453	actin-like 6A	MP:0005017	decreased B cell number
Actl6a	MGI:1861453	actin-like 6A	MP:0000333	decreased bone marrow cell number
Actl6a	MGI:1861453	actin-like 6A	MP:0008813	decreased common myeloid progenitor cell number
Actl6a	MGI:1861453	actin-like 6A	MP:0002875	decreased erythrocyte cell number
Actl6a	MGI:1861453	actin-like 6A	MP:0008973	decreased erythroid progenitor cell number
Actl6a	MGI:1861453	actin-like 6A	MP:0000334	decreased granulocyte number
Actl6a	MGI:1861453	actin-like 6A	MP:0004810	decreased hematopoietic stem cell number
Actl6a	MGI:1861453	actin-like 6A	MP:0011903	decreased hematopoietic stem cell proliferation
Actl6a	MGI:1861453	actin-like 6A	MP:0002874	decreased hemoglobin content
Actl6a	MGI:1861453	actin-like 6A	MP:0000221	decreased leukocyte cell number
Actl6a	MGI:1861453	actin-like 6A	MP:0005016	decreased lymphocyte cell number
Actl6a	MGI:1861453	actin-like 6A	MP:0003884	decreased macrophage cell number
Actl6a	MGI:1861453	actin-like 6A	MP:0008255	decreased megakaryocyte cell number
Actl6a	MGI:1861453	actin-like 6A	MP:0000223	decreased monocyte cell number
Actl6a	MGI:1861453	actin-like 6A	MP:0011092	embryonic lethality, complete penetrance
Actl6a	MGI:1861453	actin-like 6A	MP:0011178	increased erythroblast number
Actl6a	MGI:1861453	actin-like 6A	MP:0002872	polycythemia
Actl6a	MGI:1861453	actin-like 6A	MP:0002083	premature death
Actl6a	MGI:1861453	actin-like 6A	MP:0003179	thrombocytopenia
Actr5	MGI:1924748	ARP5 actin-related protein 5
Actr8	MGI:1860775	ARP8 actin-related protein 8	MP:0003898	abnormal QRS complex
Actr8	MGI:1860775	ARP8 actin-related protein 8	MP:0013292	embryonic lethality prior to organogenesis
Actr8	MGI:1860775	ARP8 actin-related protein 8	MP:0011100	preweaning lethality, complete penetrance
Adnp	MGI:1338758	activity-dependent neuroprotective protein	MP:0002085	abnormal embryonic tissue morphology
Adnp	MGI:1338758	activity-dependent neuroprotective protein	MP:0011097	embryonic lethality between somite formation and embryo turning, complete penetrance
Adnp	MGI:1338758	activity-dependent neuroprotective protein	MP:0000928	incomplete rostral neuropore closure
Atp5b	MGI:107801	ATP synthase, H+ transporting mitochondrial F1 complex, beta subunit	MP:0001539	decreased caudal vertebrae number
Atp5b	MGI:107801	ATP synthase, H+ transporting mitochondrial F1 complex, beta subunit	MP:0013292	embryonic lethality prior to organogenesis
Atp5b	MGI:107801	ATP synthase, H+ transporting mitochondrial F1 complex, beta subunit	MP:0013293	embryonic lethality prior to tooth bud stage
Atp5b	MGI:107801	ATP synthase, H+ transporting mitochondrial F1 complex, beta subunit	MP:0011100	preweaning lethality, complete penetrance
Ccdc14	MGI:2443448	coiled-coil domain containing 14
Csnk2a1	MGI:88543	casein kinase 2, alpha 1 polypeptide	MP:0001286	abnormal eye development
Csnk2a1	MGI:88543	casein kinase 2, alpha 1 polypeptide	MP:0011495	abnormal head shape
Csnk2a1	MGI:88543	casein kinase 2, alpha 1 polypeptide	MP:0000270	abnormal heart tube morphology
Csnk2a1	MGI:88543	casein kinase 2, alpha 1 polypeptide	MP:0005650	abnormal limb bud morphology
Csnk2a1	MGI:88543	casein kinase 2, alpha 1 polypeptide	MP:0004838	abnormal neural fold elevation formation
Csnk2a1	MGI:88543	casein kinase 2, alpha 1 polypeptide	MP:0003720	abnormal neural tube closure
Csnk2a1	MGI:88543	casein kinase 2, alpha 1 polypeptide	MP:0004268	abnormal optic stalk morphology
Csnk2a1	MGI:88543	casein kinase 2, alpha 1 polypeptide	MP:0003425	abnormal optic vesicle formation
Csnk2a1	MGI:88543	casein kinase 2, alpha 1 polypeptide	MP:0006030	abnormal otic vesicle development
Csnk2a1	MGI:88543	casein kinase 2, alpha 1 polypeptide	MP:0000288	abnormal pericardium morphology
Csnk2a1	MGI:88543	casein kinase 2, alpha 1 polypeptide	MP:0002884	abnormal pharyngeal arch morphology
Csnk2a1	MGI:88543	casein kinase 2, alpha 1 polypeptide	MP:0005103	abnormal retinal pigmentation
Csnk2a1	MGI:88543	casein kinase 2, alpha 1 polypeptide	MP:0012532	abnormal surface ectoderm morphology
Csnk2a1	MGI:88543	casein kinase 2, alpha 1 polypeptide	MP:0000934	abnormal telencephalon development
Csnk2a1	MGI:88543	casein kinase 2, alpha 1 polypeptide	MP:0004086	absent heartbeat
Csnk2a1	MGI:88543	casein kinase 2, alpha 1 polypeptide	MP:0000453	absent mouth
Csnk2a1	MGI:88543	casein kinase 2, alpha 1 polypeptide	MP:0008784	craniorachischisis
Csnk2a1	MGI:88543	casein kinase 2, alpha 1 polypeptide	MP:0001258	decreased body length
Csnk2a1	MGI:88543	casein kinase 2, alpha 1 polypeptide	MP:0001265	decreased body size
Csnk2a1	MGI:88543	casein kinase 2, alpha 1 polypeptide	MP:0012138	decreased forebrain size
Csnk2a1	MGI:88543	casein kinase 2, alpha 1 polypeptide	MP:0012263	decreased hindbrain size
Csnk2a1	MGI:88543	casein kinase 2, alpha 1 polypeptide	MP:0012089	decreased midbrain size
Csnk2a1	MGI:88543	casein kinase 2, alpha 1 polypeptide	MP:0004937	dilated heart
Csnk2a1	MGI:88543	casein kinase 2, alpha 1 polypeptide	MP:0011108	embryonic lethality during organogenesis, incomplete penetrance
Csnk2a1	MGI:88543	casein kinase 2, alpha 1 polypeptide	MP:0000274	enlarged heart
Csnk2a1	MGI:88543	casein kinase 2, alpha 1 polypeptide	MP:0001914	hemorrhage
Csnk2a1	MGI:88543	casein kinase 2, alpha 1 polypeptide	MP:0002192	hydrops fetalis
Csnk2a1	MGI:88543	casein kinase 2, alpha 1 polypeptide	MP:0000928	incomplete rostral neuropore closure
Csnk2a1	MGI:88543	casein kinase 2, alpha 1 polypeptide	MP:0001787	pericardial edema
Csnk2a1	MGI:88543	casein kinase 2, alpha 1 polypeptide	MP:0006344	small second pharyngeal arch
Csnk2a1	MGI:88543	casein kinase 2, alpha 1 polypeptide	MP:0000295	trabecula carnea hypoplasia
Csnk2a1	MGI:88543	casein kinase 2, alpha 1 polypeptide	MP:0013180	truncated tail bud
Ctps	MGI:1858304	cytidine 5'-triphosphate synthase
Ddx21	MGI:1860494	DEAD (Asp-Glu-Ala-Asp) box polypeptide 21	MP:0008762	embryonic lethality
Ddx24	MGI:1351337	DEAD (Asp-Glu-Ala-Asp) box polypeptide 24
Ddx27	MGI:2385884	DEAD (Asp-Glu-Ala-Asp) box polypeptide 27
Ddx5	MGI:105037	DEAD (Asp-Glu-Ala-Asp) box polypeptide 5	MP:0000259	abnormal vascular development
Ddx5	MGI:105037	DEAD (Asp-Glu-Ala-Asp) box polypeptide 5	MP:0011098	embryonic lethality during organogenesis, complete penetrance
Ddx5	MGI:105037	DEAD (Asp-Glu-Ala-Asp) box polypeptide 5	MP:0002007	increased cellular sensitivity to gamma-irradiation
Dhx37	MGI:3028576	DEAH (Asp-Glu-Ala-His) box polypeptide 37
Dhx9	MGI:108177	DEAH (Asp-Glu-Ala-His) box polypeptide 9	MP:0001675	abnormal ectoderm development
Dhx9	MGI:108177	DEAH (Asp-Glu-Ala-His) box polypeptide 9	MP:0005032	abnormal ectoplacental cone morphology
Dhx9	MGI:108177	DEAH (Asp-Glu-Ala-His) box polypeptide 9	MP:0001672	abnormal embryo development
Dhx9	MGI:108177	DEAH (Asp-Glu-Ala-His) box polypeptide 9	MP:0001695	abnormal gastrulation
Dhx9	MGI:108177	DEAH (Asp-Glu-Ala-His) box polypeptide 9	MP:0011187	abnormal parietal endoderm morphology
Dhx9	MGI:108177	DEAH (Asp-Glu-Ala-His) box polypeptide 9	MP:0002230	abnormal primitive streak formation
Dhx9	MGI:108177	DEAH (Asp-Glu-Ala-His) box polypeptide 9	MP:0011186	abnormal visceral endoderm morphology
Dhx9	MGI:108177	DEAH (Asp-Glu-Ala-His) box polypeptide 9	MP:0005030	absent amnion
Dhx9	MGI:108177	DEAH (Asp-Glu-Ala-His) box polypeptide 9	MP:0001683	absent mesoderm
Dhx9	MGI:108177	DEAH (Asp-Glu-Ala-His) box polypeptide 9	MP:0012105	delayed gastrulation
Dhx9	MGI:108177	DEAH (Asp-Glu-Ala-His) box polypeptide 9	MP:0011096	embryonic lethality between implantation and somite formation, complete penetrance
Dhx9	MGI:108177	DEAH (Asp-Glu-Ala-His) box polypeptide 9	MP:0005380	embryo phenotype
Dhx9	MGI:108177	DEAH (Asp-Glu-Ala-His) box polypeptide 9	MP:0005387	immune system phenotype
Dhx9	MGI:108177	DEAH (Asp-Glu-Ala-His) box polypeptide 9	MP:0003895	increased ectoderm apoptosis
Dhx9	MGI:108177	DEAH (Asp-Glu-Ala-His) box polypeptide 9	MP:0013504	increased embryonic tissue cell apoptosis
Dhx9	MGI:108177	DEAH (Asp-Glu-Ala-His) box polypeptide 9	MP:0011091	prenatal lethality, complete penetrance
Dync1h1	MGI:103147	dynein cytoplasmic 1 heavy chain 1	MP:0004768	abnormal axonal transport
Dync1h1	MGI:103147	dynein cytoplasmic 1 heavy chain 1	MP:0001515	abnormal grip strength
Dync1h1	MGI:103147	dynein cytoplasmic 1 heavy chain 1	MP:0000940	abnormal motor neuron innervation pattern
Dync1h1	MGI:103147	dynein cytoplasmic 1 heavy chain 1	MP:0001731	abnormal postnatal growth
Dync1h1	MGI:103147	dynein cytoplasmic 1 heavy chain 1	MP:0009393	abnormal resting posture
Dync1h1	MGI:103147	dynein cytoplasmic 1 heavy chain 1	MP:0001438	aphagia
Dync1h1	MGI:103147	dynein cytoplasmic 1 heavy chain 1	MP:0010053	decreased grip strength
Dync1h1	MGI:103147	dynein cytoplasmic 1 heavy chain 1	MP:0000939	decreased motor neuron number
Dync1h1	MGI:103147	dynein cytoplasmic 1 heavy chain 1	MP:0005113	decreased spinal cord ventral horn cell number
Dync1h1	MGI:103147	dynein cytoplasmic 1 heavy chain 1	MP:0011096	embryonic lethality between implantation and somite formation, complete penetrance
Dync1h1	MGI:103147	dynein cytoplasmic 1 heavy chain 1	MP:0001405	impaired coordination
Dync1h1	MGI:103147	dynein cytoplasmic 1 heavy chain 1	MP:0001524	impaired limb coordination
Dync1h1	MGI:103147	dynein cytoplasmic 1 heavy chain 1	MP:0005424	jerky movement
Dync1h1	MGI:103147	dynein cytoplasmic 1 heavy chain 1	MP:0001925	male infertility
Dync1h1	MGI:103147	dynein cytoplasmic 1 heavy chain 1	MP:0000938	motor neuron degeneration
Dync1h1	MGI:103147	dynein cytoplasmic 1 heavy chain 1	MP:0000743	muscle spasm
Dync1h1	MGI:103147	dynein cytoplasmic 1 heavy chain 1	MP:0011087	neonatal lethality, complete penetrance
Dync1h1	MGI:103147	dynein cytoplasmic 1 heavy chain 1	MP:0004191	neuronal intranuclear inclusions
Dync1h1	MGI:103147	dynein cytoplasmic 1 heavy chain 1	MP:0001435	no suckling reflex
Dync1h1	MGI:103147	dynein cytoplasmic 1 heavy chain 1	MP:0000753	paralysis
Elavl1	MGI:1100851	ELAV (embryonic lethal, abnormal vision)-like 1 (Hu antigen R)	MP:0002459	abnormal B cell physiology
Elavl1	MGI:1100851	ELAV (embryonic lethal, abnormal vision)-like 1 (Hu antigen R)	MP:0002128	abnormal blood circulation
Elavl1	MGI:1100851	ELAV (embryonic lethal, abnormal vision)-like 1 (Hu antigen R)	MP:0003658	abnormal capillary morphology
Elavl1	MGI:1100851	ELAV (embryonic lethal, abnormal vision)-like 1 (Hu antigen R)	MP:0004560	abnormal chorionic plate morphology
Elavl1	MGI:1100851	ELAV (embryonic lethal, abnormal vision)-like 1 (Hu antigen R)	MP:0000495	abnormal colon morphology
Elavl1	MGI:1100851	ELAV (embryonic lethal, abnormal vision)-like 1 (Hu antigen R)	MP:0002116	abnormal craniofacial bone morphology
Elavl1	MGI:1100851	ELAV (embryonic lethal, abnormal vision)-like 1 (Hu antigen R)	MP:0000490	abnormal crypts of Lieberkuhn morphology
Elavl1	MGI:1100851	ELAV (embryonic lethal, abnormal vision)-like 1 (Hu antigen R)	MP:0002123	abnormal definitive hematopoiesis
Elavl1	MGI:1100851	ELAV (embryonic lethal, abnormal vision)-like 1 (Hu antigen R)	MP:0000488	abnormal intestinal epithelium morphology
Elavl1	MGI:1100851	ELAV (embryonic lethal, abnormal vision)-like 1 (Hu antigen R)	MP:0003449	abnormal intestinal goblet cell morphology
Elavl1	MGI:1100851	ELAV (embryonic lethal, abnormal vision)-like 1 (Hu antigen R)	MP:0000511	abnormal intestinal mucosa morphology
Elavl1	MGI:1100851	ELAV (embryonic lethal, abnormal vision)-like 1 (Hu antigen R)	MP:0001176	abnormal lung development
Elavl1	MGI:1100851	ELAV (embryonic lethal, abnormal vision)-like 1 (Hu antigen R)	MP:0010760	abnormal macrophage chemotaxis
Elavl1	MGI:1100851	ELAV (embryonic lethal, abnormal vision)-like 1 (Hu antigen R)	MP:0004256	abnormal maternal decidual layer morphology
Elavl1	MGI:1100851	ELAV (embryonic lethal, abnormal vision)-like 1 (Hu antigen R)	MP:0008250	abnormal myeloid leukocyte morphology
Elavl1	MGI:1100851	ELAV (embryonic lethal, abnormal vision)-like 1 (Hu antigen R)	MP:0003710	abnormal physiological neovascularization
Elavl1	MGI:1100851	ELAV (embryonic lethal, abnormal vision)-like 1 (Hu antigen R)	MP:0008803	abnormal placental labyrinth vasculature morphology
Elavl1	MGI:1100851	ELAV (embryonic lethal, abnormal vision)-like 1 (Hu antigen R)	MP:0004919	abnormal positive T cell selection
Elavl1	MGI:1100851	ELAV (embryonic lethal, abnormal vision)-like 1 (Hu antigen R)	MP:0009323	abnormal spleen development
Elavl1	MGI:1100851	ELAV (embryonic lethal, abnormal vision)-like 1 (Hu antigen R)	MP:0008959	abnormal spongiotrophoblast cell morphology
Elavl1	MGI:1100851	ELAV (embryonic lethal, abnormal vision)-like 1 (Hu antigen R)	MP:0002444	abnormal T cell physiology
Elavl1	MGI:1100851	ELAV (embryonic lethal, abnormal vision)-like 1 (Hu antigen R)	MP:0003850	abnormal thymocyte activation
Elavl1	MGI:1100851	ELAV (embryonic lethal, abnormal vision)-like 1 (Hu antigen R)	MP:0005225	abnormal vertebrae development
Elavl1	MGI:1100851	ELAV (embryonic lethal, abnormal vision)-like 1 (Hu antigen R)	MP:0000690	absent spleen
Elavl1	MGI:1100851	ELAV (embryonic lethal, abnormal vision)-like 1 (Hu antigen R)	MP:0005150	cachexia
Elavl1	MGI:1100851	ELAV (embryonic lethal, abnormal vision)-like 1 (Hu antigen R)	MP:0000316	cellular necrosis
Elavl1	MGI:1100851	ELAV (embryonic lethal, abnormal vision)-like 1 (Hu antigen R)	MP:0008783	decreased B cell apoptosis
Elavl1	MGI:1100851	ELAV (embryonic lethal, abnormal vision)-like 1 (Hu antigen R)	MP:0000333	decreased bone marrow cell number
Elavl1	MGI:1100851	ELAV (embryonic lethal, abnormal vision)-like 1 (Hu antigen R)	MP:0008075	decreased CD4-positive, alpha beta T cell number
Elavl1	MGI:1100851	ELAV (embryonic lethal, abnormal vision)-like 1 (Hu antigen R)	MP:0008079	decreased CD8-positive, alpha-beta T cell number
Elavl1	MGI:1100851	ELAV (embryonic lethal, abnormal vision)-like 1 (Hu antigen R)	MP:0000352	decreased cell proliferation
Elavl1	MGI:1100851	ELAV (embryonic lethal, abnormal vision)-like 1 (Hu antigen R)	MP:0008813	decreased common myeloid progenitor cell number
Elavl1	MGI:1100851	ELAV (embryonic lethal, abnormal vision)-like 1 (Hu antigen R)	MP:0005092	decreased double-positive T cell number
Elavl1	MGI:1100851	ELAV (embryonic lethal, abnormal vision)-like 1 (Hu antigen R)	MP:0008973	decreased erythroid progenitor cell number
Elavl1	MGI:1100851	ELAV (embryonic lethal, abnormal vision)-like 1 (Hu antigen R)	MP:0000334	decreased granulocyte number
Elavl1	MGI:1100851	ELAV (embryonic lethal, abnormal vision)-like 1 (Hu antigen R)	MP:0001876	decreased inflammatory response
Elavl1	MGI:1100851	ELAV (embryonic lethal, abnormal vision)-like 1 (Hu antigen R)	MP:0000221	decreased leukocyte cell number
Elavl1	MGI:1100851	ELAV (embryonic lethal, abnormal vision)-like 1 (Hu antigen R)	MP:0012099	decreased spongiotrophoblast size
Elavl1	MGI:1100851	ELAV (embryonic lethal, abnormal vision)-like 1 (Hu antigen R)	MP:0001713	decreased trophoblast giant cell number
Elavl1	MGI:1100851	ELAV (embryonic lethal, abnormal vision)-like 1 (Hu antigen R)	MP:0003419	delayed endochondral bone ossification
Elavl1	MGI:1100851	ELAV (embryonic lethal, abnormal vision)-like 1 (Hu antigen R)	MP:0009511	distended stomach
Elavl1	MGI:1100851	ELAV (embryonic lethal, abnormal vision)-like 1 (Hu antigen R)	MP:0003984	embryonic growth retardation
Elavl1	MGI:1100851	ELAV (embryonic lethal, abnormal vision)-like 1 (Hu antigen R)	MP:0011108	embryonic lethality during organogenesis, incomplete penetrance
Elavl1	MGI:1100851	ELAV (embryonic lethal, abnormal vision)-like 1 (Hu antigen R)	MP:0005387	immune system phenotype
Elavl1	MGI:1100851	ELAV (embryonic lethal, abnormal vision)-like 1 (Hu antigen R)	MP:0002007	increased cellular sensitivity to gamma-irradiation
Elavl1	MGI:1100851	ELAV (embryonic lethal, abnormal vision)-like 1 (Hu antigen R)	MP:0008617	increased circulating interleukin-12 level
Elavl1	MGI:1100851	ELAV (embryonic lethal, abnormal vision)-like 1 (Hu antigen R)	MP:0008641	increased circulating interleukin-1 beta level
Elavl1	MGI:1100851	ELAV (embryonic lethal, abnormal vision)-like 1 (Hu antigen R)	MP:0008596	increased circulating interleukin-6 level
Elavl1	MGI:1100851	ELAV (embryonic lethal, abnormal vision)-like 1 (Hu antigen R)	MP:0008553	increased circulating tumor necrosis factor level
Elavl1	MGI:1100851	ELAV (embryonic lethal, abnormal vision)-like 1 (Hu antigen R)	MP:0009314	increased colon adenocarcinoma incidence
Elavl1	MGI:1100851	ELAV (embryonic lethal, abnormal vision)-like 1 (Hu antigen R)	MP:0002044	increased colonic adenoma incidence
Elavl1	MGI:1100851	ELAV (embryonic lethal, abnormal vision)-like 1 (Hu antigen R)	MP:0005090	increased double-negative T cell number
Elavl1	MGI:1100851	ELAV (embryonic lethal, abnormal vision)-like 1 (Hu antigen R)	MP:0005091	increased double-positive T cell number
Elavl1	MGI:1100851	ELAV (embryonic lethal, abnormal vision)-like 1 (Hu antigen R)	MP:0000322	increased granulocyte number
Elavl1	MGI:1100851	ELAV (embryonic lethal, abnormal vision)-like 1 (Hu antigen R)	MP:0004499	increased incidence of tumors by chemical induction
Elavl1	MGI:1100851	ELAV (embryonic lethal, abnormal vision)-like 1 (Hu antigen R)	MP:0005425	increased macrophage cell number
Elavl1	MGI:1100851	ELAV (embryonic lethal, abnormal vision)-like 1 (Hu antigen R)	MP:0000220	increased monocyte cell number
Elavl1	MGI:1100851	ELAV (embryonic lethal, abnormal vision)-like 1 (Hu antigen R)	MP:0009766	increased sensitivity to xenobiotic induced morbidity/mortality
Elavl1	MGI:1100851	ELAV (embryonic lethal, abnormal vision)-like 1 (Hu antigen R)	MP:0008082	increased single-positive T cell number
Elavl1	MGI:1100851	ELAV (embryonic lethal, abnormal vision)-like 1 (Hu antigen R)	MP:0008735	increased susceptibility to endotoxin shock
Elavl1	MGI:1100851	ELAV (embryonic lethal, abnormal vision)-like 1 (Hu antigen R)	MP:0008537	increased susceptibility to induced colitis
Elavl1	MGI:1100851	ELAV (embryonic lethal, abnormal vision)-like 1 (Hu antigen R)	MP:0006413	increased T cell apoptosis
Elavl1	MGI:1100851	ELAV (embryonic lethal, abnormal vision)-like 1 (Hu antigen R)	MP:0003721	increased tumor growth/size
Elavl1	MGI:1100851	ELAV (embryonic lethal, abnormal vision)-like 1 (Hu antigen R)	MP:0003270	intestinal obstruction
Elavl1	MGI:1100851	ELAV (embryonic lethal, abnormal vision)-like 1 (Hu antigen R)	MP:0011099	lethality throughout fetal growth and development, complete penetrance
Elavl1	MGI:1100851	ELAV (embryonic lethal, abnormal vision)-like 1 (Hu antigen R)	MP:0001861	lung inflammation
Elavl1	MGI:1100851	ELAV (embryonic lethal, abnormal vision)-like 1 (Hu antigen R)	MP:0008101	lymph node hypoplasia
Elavl1	MGI:1100851	ELAV (embryonic lethal, abnormal vision)-like 1 (Hu antigen R)	MP:0000108	midline facial cleft
Elavl1	MGI:1100851	ELAV (embryonic lethal, abnormal vision)-like 1 (Hu antigen R)	MP:0002169	no abnormal phenotype detected
Elavl1	MGI:1100851	ELAV (embryonic lethal, abnormal vision)-like 1 (Hu antigen R)	MP:0001722	pale yolk sac
Elavl1	MGI:1100851	ELAV (embryonic lethal, abnormal vision)-like 1 (Hu antigen R)	MP:0001715	placental labyrinth hypoplasia
Elavl1	MGI:1100851	ELAV (embryonic lethal, abnormal vision)-like 1 (Hu antigen R)	MP:0002083	premature death
Elavl1	MGI:1100851	ELAV (embryonic lethal, abnormal vision)-like 1 (Hu antigen R)	MP:0011100	preweaning lethality, complete penetrance
Elavl1	MGI:1100851	ELAV (embryonic lethal, abnormal vision)-like 1 (Hu antigen R)	MP:0000547	short limbs
Elavl1	MGI:1100851	ELAV (embryonic lethal, abnormal vision)-like 1 (Hu antigen R)	MP:0014078	small intestinal villus atrophy
Elavl1	MGI:1100851	ELAV (embryonic lethal, abnormal vision)-like 1 (Hu antigen R)	MP:0004575	small limb buds
Elavl1	MGI:1100851	ELAV (embryonic lethal, abnormal vision)-like 1 (Hu antigen R)	MP:0004259	small placenta
Elavl1	MGI:1100851	ELAV (embryonic lethal, abnormal vision)-like 1 (Hu antigen R)	MP:0000694	spleen hypoplasia
Elavl1	MGI:1100851	ELAV (embryonic lethal, abnormal vision)-like 1 (Hu antigen R)	MP:0004678	split xiphoid process
Elavl1	MGI:1100851	ELAV (embryonic lethal, abnormal vision)-like 1 (Hu antigen R)	MP:0000564	syndactyly
Elavl1	MGI:1100851	ELAV (embryonic lethal, abnormal vision)-like 1 (Hu antigen R)	MP:0000566	synostosis
Elavl1	MGI:1100851	ELAV (embryonic lethal, abnormal vision)-like 1 (Hu antigen R)	MP:0001823	thymus hypoplasia
Esco2	MGI:1919238	establishment of sister chromatid cohesion N-acetyltransferase 2	MP:0003111	abnormal cell nucleus morphology
Esco2	MGI:1919238	establishment of sister chromatid cohesion N-acetyltransferase 2	MP:0003702	abnormal chromosome morphology
Esco2	MGI:1919238	establishment of sister chromatid cohesion N-acetyltransferase 2	MP:0004261	abnormal embryonic neuroepithelium morphology
Esco2	MGI:1919238	establishment of sister chromatid cohesion N-acetyltransferase 2	MP:0000808	abnormal hippocampus development
Esco2	MGI:1919238	establishment of sister chromatid cohesion N-acetyltransferase 2	MP:0004046	abnormal mitosis
Esco2	MGI:1919238	establishment of sister chromatid cohesion N-acetyltransferase 2	MP:0008547	abnormal neocortex morphology
Esco2	MGI:1919238	establishment of sister chromatid cohesion N-acetyltransferase 2	MP:0004948	abnormal neuronal precursor proliferation
Esco2	MGI:1919238	establishment of sister chromatid cohesion N-acetyltransferase 2	MP:0009781	abnormal preimplantation embryo development
Esco2	MGI:1919238	establishment of sister chromatid cohesion N-acetyltransferase 2	MP:0000809	absent hippocampus
Esco2	MGI:1919238	establishment of sister chromatid cohesion N-acetyltransferase 2	MP:0000352	decreased cell proliferation
Esco2	MGI:1919238	establishment of sister chromatid cohesion N-acetyltransferase 2	MP:0011094	embryonic lethality before implantation, complete penetrance
Esco2	MGI:1919238	establishment of sister chromatid cohesion N-acetyltransferase 2	MP:0004760	increased mitotic index
Esco2	MGI:1919238	establishment of sister chromatid cohesion N-acetyltransferase 2	MP:0003203	increased neuron apoptosis
Esco2	MGI:1919238	establishment of sister chromatid cohesion N-acetyltransferase 2	MP:0000433	microcephaly
Ewsr1	MGI:99960	Ewing sarcoma breakpoint region 1	MP:0004924	abnormal behavior
Ewsr1	MGI:99960	Ewing sarcoma breakpoint region 1	MP:0003961	decreased lean body mass
Ewsr1	MGI:99960	Ewing sarcoma breakpoint region 1	MP:0002192	hydrops fetalis
Ewsr1	MGI:99960	Ewing sarcoma breakpoint region 1	MP:0001399	hyperactivity
Ewsr1	MGI:99960	Ewing sarcoma breakpoint region 1	MP:0002968	increased circulating alkaline phosphatase level
Ewsr1	MGI:99960	Ewing sarcoma breakpoint region 1	MP:0002026	increased leukemia incidence
Ewsr1	MGI:99960	Ewing sarcoma breakpoint region 1	MP:0005013	increased lymphocyte cell number
Ewsr1	MGI:99960	Ewing sarcoma breakpoint region 1	MP:0011967	increased or absent threshold for auditory brainstem response
Ewsr1	MGI:99960	Ewing sarcoma breakpoint region 1	MP:0002024	increased T cell derived lymphoma incidence
Ewsr1	MGI:99960	Ewing sarcoma breakpoint region 1	MP:0011100	preweaning lethality, complete penetrance
Ewsr1	MGI:99960	Ewing sarcoma breakpoint region 1	MP:0002764	short tibia
Fbl	MGI:95486	fibrillarin	MP:0001730	embryonic growth arrest
Fbl	MGI:95486	fibrillarin	MP:0011094	embryonic lethality before implantation, complete penetrance
Fbl	MGI:95486	fibrillarin	MP:0011101	prenatal lethality, incomplete penetrance
Fxr1	MGI:104860	fragile X mental retardation gene 1, autosomal homolog	MP:0001614	abnormal blood vessel morphology
Fxr1	MGI:104860	fragile X mental retardation gene 1, autosomal homolog	MP:0001406	abnormal gait
Fxr1	MGI:104860	fragile X mental retardation gene 1, autosomal homolog	MP:0000733	abnormal muscle development
Fxr1	MGI:104860	fragile X mental retardation gene 1, autosomal homolog	MP:0000278	abnormal myocardial fiber morphology
Fxr1	MGI:104860	fragile X mental retardation gene 1, autosomal homolog	MP:0010053	decreased grip strength
Fxr1	MGI:104860	fragile X mental retardation gene 1, autosomal homolog	MP:0002190	disorganized myocardium
Fxr1	MGI:104860	fragile X mental retardation gene 1, autosomal homolog	MP:0011087	neonatal lethality, complete penetrance
Fxr1	MGI:104860	fragile X mental retardation gene 1, autosomal homolog	MP:0001732	postnatal growth retardation
Fxr1	MGI:104860	fragile X mental retardation gene 1, autosomal homolog	MP:0002083	premature death
Fxr1	MGI:104860	fragile X mental retardation gene 1, autosomal homolog	MP:0001407	short stride length
Fxr1	MGI:104860	fragile X mental retardation gene 1, autosomal homolog	MP:0002188	small heart
Fxr1	MGI:104860	fragile X mental retardation gene 1, autosomal homolog	MP:0003641	small lung
Fxr1	MGI:104860	fragile X mental retardation gene 1, autosomal homolog	MP:0000692	small spleen
Fxr1	MGI:104860	fragile X mental retardation gene 1, autosomal homolog	MP:0001147	small testis
Gnl3	MGI:1353651	guanine nucleotide binding protein-like 3 (nucleolar)	MP:0004957	abnormal blastocyst morphology
Gnl3	MGI:1353651	guanine nucleotide binding protein-like 3 (nucleolar)	MP:0002152	abnormal brain morphology
Gnl3	MGI:1353651	guanine nucleotide binding protein-like 3 (nucleolar)	MP:0003077	abnormal cell cycle
Gnl3	MGI:1353651	guanine nucleotide binding protein-like 3 (nucleolar)	MP:0005621	abnormal cell physiology
Gnl3	MGI:1353651	guanine nucleotide binding protein-like 3 (nucleolar)	MP:0000854	abnormal cerebellum development
Gnl3	MGI:1353651	guanine nucleotide binding protein-like 3 (nucleolar)	MP:0000830	abnormal diencephalon morphology
Gnl3	MGI:1353651	guanine nucleotide binding protein-like 3 (nucleolar)	MP:0004274	abnormal embryonic/fetal subventricular zone morphology
Gnl3	MGI:1353651	guanine nucleotide binding protein-like 3 (nucleolar)	MP:0004261	abnormal embryonic neuroepithelium morphology
Gnl3	MGI:1353651	guanine nucleotide binding protein-like 3 (nucleolar)	MP:0012203	abnormal neuronal stem cell morphology
Gnl3	MGI:1353651	guanine nucleotide binding protein-like 3 (nucleolar)	MP:0006104	abnormal tectum morphology
Gnl3	MGI:1353651	guanine nucleotide binding protein-like 3 (nucleolar)	MP:0000787	abnormal telencephalon morphology
Gnl3	MGI:1353651	guanine nucleotide binding protein-like 3 (nucleolar)	MP:0002663	absent blastocoele
Gnl3	MGI:1353651	guanine nucleotide binding protein-like 3 (nucleolar)	MP:0004964	absent inner cell mass
Gnl3	MGI:1353651	guanine nucleotide binding protein-like 3 (nucleolar)	MP:0012102	absent trophectoderm
Gnl3	MGI:1353651	guanine nucleotide binding protein-like 3 (nucleolar)	MP:0000352	decreased cell proliferation
Gnl3	MGI:1353651	guanine nucleotide binding protein-like 3 (nucleolar)	MP:0011704	decreased fibroblast proliferation
Gnl3	MGI:1353651	guanine nucleotide binding protein-like 3 (nucleolar)	MP:0000956	decreased spinal cord size
Gnl3	MGI:1353651	guanine nucleotide binding protein-like 3 (nucleolar)	MP:0006102	decreased tegmentum size
Gnl3	MGI:1353651	guanine nucleotide binding protein-like 3 (nucleolar)	MP:0008008	early cellular replicative senescence
Gnl3	MGI:1353651	guanine nucleotide binding protein-like 3 (nucleolar)	MP:0001730	embryonic growth arrest
Gnl3	MGI:1353651	guanine nucleotide binding protein-like 3 (nucleolar)	MP:0003984	embryonic growth retardation
Gnl3	MGI:1353651	guanine nucleotide binding protein-like 3 (nucleolar)	MP:0011094	embryonic lethality before implantation, complete penetrance
Gnl3	MGI:1353651	guanine nucleotide binding protein-like 3 (nucleolar)	MP:0011104	embryonic lethality before implantation, incomplete penetrance
Gnl3	MGI:1353651	guanine nucleotide binding protein-like 3 (nucleolar)	MP:0011096	embryonic lethality between implantation and somite formation, complete penetrance
Gnl3	MGI:1353651	guanine nucleotide binding protein-like 3 (nucleolar)	MP:0011092	embryonic lethality, complete penetrance
Gnl3	MGI:1353651	guanine nucleotide binding protein-like 3 (nucleolar)	MP:0003694	failure of blastocyst to hatch from the zona pellucida
Gnl3	MGI:1353651	guanine nucleotide binding protein-like 3 (nucleolar)	MP:0006042	increased apoptosis
Gnl3	MGI:1353651	guanine nucleotide binding protein-like 3 (nucleolar)	MP:0013501	increased fibroblast apoptosis
Gnl3	MGI:1353651	guanine nucleotide binding protein-like 3 (nucleolar)	MP:0011087	neonatal lethality, complete penetrance
Gnl3	MGI:1353651	guanine nucleotide binding protein-like 3 (nucleolar)	MP:0001953	respiratory failure
Hist1h1c	MGI:1931526	histone cluster 1, H1c	MP:0004587	decreased cellular sensitivity to X-ray irradiation
Hist1h1d	MGI:107502	histone cluster 1, H1d	MP:0002169	no abnormal phenotype detected
Hspa5	MGI:95835	heat shock protein 5	MP:0010813	abnormal alveolar lamellar body morphology
Hspa5	MGI:95835	heat shock protein 5	MP:0003651	abnormal axon extension
Hspa5	MGI:95835	heat shock protein 5	MP:0009450	abnormal axon fasciculation
Hspa5	MGI:95835	heat shock protein 5	MP:0005404	abnormal axon morphology
Hspa5	MGI:95835	heat shock protein 5	MP:0004957	abnormal blastocyst morphology
Hspa5	MGI:95835	heat shock protein 5	MP:0008128	abnormal brain internal capsule morphology
Hspa5	MGI:95835	heat shock protein 5	MP:0008026	abnormal brain white matter morphology
Hspa5	MGI:95835	heat shock protein 5	MP:0000849	abnormal cerebellum morphology
Hspa5	MGI:95835	heat shock protein 5	MP:0000788	abnormal cerebral cortex morphology
Hspa5	MGI:95835	heat shock protein 5	MP:0000780	abnormal corpus callosum morphology
Hspa5	MGI:95835	heat shock protein 5	MP:0008457	abnormal cortical intermediate zone morphology
Hspa5	MGI:95835	heat shock protein 5	MP:0000807	abnormal hippocampus morphology
Hspa5	MGI:95835	heat shock protein 5	MP:0010380	abnormal inner cell mass apoptosis
Hspa5	MGI:95835	heat shock protein 5	MP:0009937	abnormal neuron differentiation
Hspa5	MGI:95835	heat shock protein 5	MP:0009967	abnormal neuron proliferation
Hspa5	MGI:95835	heat shock protein 5	MP:0002273	abnormal pulmonary alveolus epithelial cell morphology
Hspa5	MGI:95835	heat shock protein 5	MP:0002703	abnormal renal tubule morphology
Hspa5	MGI:95835	heat shock protein 5	MP:0000790	abnormal stratification in cerebral cortex
Hspa5	MGI:95835	heat shock protein 5	MP:0004780	abnormal surfactant secretion
Hspa5	MGI:95835	heat shock protein 5	MP:0000787	abnormal telencephalon morphology
Hspa5	MGI:95835	heat shock protein 5	MP:0002275	abnormal type II pneumocyte morphology
Hspa5	MGI:95835	heat shock protein 5	MP:0012114	absent inner cell mass proliferation
Hspa5	MGI:95835	heat shock protein 5	MP:0001177	atelectasis
Hspa5	MGI:95835	heat shock protein 5	MP:0000111	cleft palate
Hspa5	MGI:95835	heat shock protein 5	MP:0001575	cyanosis
Hspa5	MGI:95835	heat shock protein 5	MP:0001265	decreased body size
Hspa5	MGI:95835	heat shock protein 5	MP:0002727	decreased circulating insulin level
Hspa5	MGI:95835	heat shock protein 5	MP:0004200	decreased fetal size
Hspa5	MGI:95835	heat shock protein 5	MP:0003961	decreased lean body mass
Hspa5	MGI:95835	heat shock protein 5	MP:0010993	decreased surfactant secretion
Hspa5	MGI:95835	heat shock protein 5	MP:0010025	decreased total body fat amount
Hspa5	MGI:95835	heat shock protein 5	MP:0002705	dilated renal tubules
Hspa5	MGI:95835	heat shock protein 5	MP:0011093	embryonic lethality at implantation, complete penetrance
Hspa5	MGI:95835	heat shock protein 5	MP:0013292	embryonic lethality prior to organogenesis
Hspa5	MGI:95835	heat shock protein 5	MP:0013293	embryonic lethality prior to tooth bud stage
Hspa5	MGI:95835	heat shock protein 5	MP:0009687	empty decidua capsularis
Hspa5	MGI:95835	heat shock protein 5	MP:0003694	failure of blastocyst to hatch from the zona pellucida
Hspa5	MGI:95835	heat shock protein 5	MP:0000784	forebrain hypoplasia
Hspa5	MGI:95835	heat shock protein 5	MP:0008817	hematoma
Hspa5	MGI:95835	heat shock protein 5	MP:0005178	increased circulating cholesterol level
Hspa5	MGI:95835	heat shock protein 5	MP:0001556	increased circulating HDL cholesterol level
Hspa5	MGI:95835	heat shock protein 5	MP:0003960	increased lean body mass
Hspa5	MGI:95835	heat shock protein 5	MP:0011967	increased or absent threshold for auditory brainstem response
Hspa5	MGI:95835	heat shock protein 5	MP:0005165	increased susceptibility to injury
Hspa5	MGI:95835	heat shock protein 5	MP:0010024	increased total body fat amount
Hspa5	MGI:95835	heat shock protein 5	MP:0011087	neonatal lethality, complete penetrance
Hspa5	MGI:95835	heat shock protein 5	MP:0003631	nervous system phenotype
Hspa5	MGI:95835	heat shock protein 5	MP:0002169	no abnormal phenotype detected
Hspa5	MGI:95835	heat shock protein 5	MP:0003717	pallor
Hspa5	MGI:95835	heat shock protein 5	MP:0011100	preweaning lethality, complete penetrance
Hspa5	MGI:95835	heat shock protein 5	MP:0010909	pulmonary alveolar hemorrhage
Hspa5	MGI:95835	heat shock protein 5	MP:0003215	renal interstitial fibrosis
Hspa5	MGI:95835	heat shock protein 5	MP:0011346	renal tubule atrophy
Hspa5	MGI:95835	heat shock protein 5	MP:0005389	reproductive system phenotype
Hspa5	MGI:95835	heat shock protein 5	MP:0001954	respiratory distress
Hspa5	MGI:95835	heat shock protein 5	MP:0001953	respiratory failure
Hspa5	MGI:95835	heat shock protein 5	MP:0002989	small kidney
Hspa5	MGI:95835	heat shock protein 5	MP:0002741	small olfactory bulb
Hspa8	MGI:105384	heat shock protein 8
Igf2bp1	MGI:1890357	insulin-like growth factor 2 mRNA binding protein 1	MP:0000163	abnormal cartilage morphology
Igf2bp1	MGI:1890357	insulin-like growth factor 2 mRNA binding protein 1	MP:0003077	abnormal cell cycle
Igf2bp1	MGI:1890357	insulin-like growth factor 2 mRNA binding protein 1	MP:0005621	abnormal cell physiology
Igf2bp1	MGI:1890357	insulin-like growth factor 2 mRNA binding protein 1	MP:0000788	abnormal cerebral cortex morphology
Igf2bp1	MGI:1890357	insulin-like growth factor 2 mRNA binding protein 1	MP:0000952	abnormal CNS glial cell morphology
Igf2bp1	MGI:1890357	insulin-like growth factor 2 mRNA binding protein 1	MP:0013795	abnormal colon goblet cell morphology
Igf2bp1	MGI:1890357	insulin-like growth factor 2 mRNA binding protein 1	MP:0001431	abnormal eating behavior
Igf2bp1	MGI:1890357	insulin-like growth factor 2 mRNA binding protein 1	MP:0000511	abnormal intestinal mucosa morphology
Igf2bp1	MGI:1890357	insulin-like growth factor 2 mRNA binding protein 1	MP:0008802	abnormal intestinal smooth muscle morphology
Igf2bp1	MGI:1890357	insulin-like growth factor 2 mRNA binding protein 1	MP:0000477	abnormal intestine morphology
Igf2bp1	MGI:1890357	insulin-like growth factor 2 mRNA binding protein 1	MP:0004754	abnormal kidney collecting duct morphology
Igf2bp1	MGI:1890357	insulin-like growth factor 2 mRNA binding protein 1	MP:0004842	abnormal large intestine crypts of Lieberkuhn morphology
Igf2bp1	MGI:1890357	insulin-like growth factor 2 mRNA binding protein 1	MP:0000823	abnormal lateral ventricle morphology
Igf2bp1	MGI:1890357	insulin-like growth factor 2 mRNA binding protein 1	MP:0008987	abnormal liver lobule morphology
Igf2bp1	MGI:1890357	insulin-like growth factor 2 mRNA binding protein 1	MP:0012203	abnormal neuronal stem cell morphology
Igf2bp1	MGI:1890357	insulin-like growth factor 2 mRNA binding protein 1	MP:0005325	abnormal renal glomerulus morphology
Igf2bp1	MGI:1890357	insulin-like growth factor 2 mRNA binding protein 1	MP:0008109	abnormal small intestinal microvillus morphology
Igf2bp1	MGI:1890357	insulin-like growth factor 2 mRNA binding protein 1	MP:0000496	abnormal small intestine morphology
Igf2bp1	MGI:1890357	insulin-like growth factor 2 mRNA binding protein 1	MP:0001577	anemia
Igf2bp1	MGI:1890357	insulin-like growth factor 2 mRNA binding protein 1	MP:0001394	circling
Igf2bp1	MGI:1890357	insulin-like growth factor 2 mRNA binding protein 1	MP:0009674	decreased birth weight
Igf2bp1	MGI:1890357	insulin-like growth factor 2 mRNA binding protein 1	MP:0001258	decreased body length
Igf2bp1	MGI:1890357	insulin-like growth factor 2 mRNA binding protein 1	MP:0001262	decreased body weight
Igf2bp1	MGI:1890357	insulin-like growth factor 2 mRNA binding protein 1	MP:0000774	decreased brain size
Igf2bp1	MGI:1890357	insulin-like growth factor 2 mRNA binding protein 1	MP:0000352	decreased cell proliferation
Igf2bp1	MGI:1890357	insulin-like growth factor 2 mRNA binding protein 1	MP:0001417	decreased exploration in new environment
Igf2bp1	MGI:1890357	insulin-like growth factor 2 mRNA binding protein 1	MP:0009431	decreased fetal weight
Igf2bp1	MGI:1890357	insulin-like growth factor 2 mRNA binding protein 1	MP:0012207	decreased neuronal stem cell self-renewal
Igf2bp1	MGI:1890357	insulin-like growth factor 2 mRNA binding protein 1	MP:0004921	decreased placenta weight
Igf2bp1	MGI:1890357	insulin-like growth factor 2 mRNA binding protein 1	MP:0008142	decreased small intestinal villus size
Igf2bp1	MGI:1890357	insulin-like growth factor 2 mRNA binding protein 1	MP:0008770	decreased survivor rate
Igf2bp1	MGI:1890357	insulin-like growth factor 2 mRNA binding protein 1	MP:0001429	dehydration
Igf2bp1	MGI:1890357	insulin-like growth factor 2 mRNA binding protein 1	MP:0000478	delayed intestine development
Igf2bp1	MGI:1890357	insulin-like growth factor 2 mRNA binding protein 1	MP:0000528	delayed kidney development
Igf2bp1	MGI:1890357	insulin-like growth factor 2 mRNA binding protein 1	MP:0002427	disproportionate dwarf
Igf2bp1	MGI:1890357	insulin-like growth factor 2 mRNA binding protein 1	MP:0004201	fetal growth retardation
Igf2bp1	MGI:1890357	insulin-like growth factor 2 mRNA binding protein 1	MP:0002628	hepatic steatosis
Igf2bp1	MGI:1890357	insulin-like growth factor 2 mRNA binding protein 1	MP:0001399	hyperactivity
Igf2bp1	MGI:1890357	insulin-like growth factor 2 mRNA binding protein 1	MP:0001402	hypoactivity
Igf2bp1	MGI:1890357	insulin-like growth factor 2 mRNA binding protein 1	MP:0005655	increased aggression
Igf2bp1	MGI:1890357	insulin-like growth factor 2 mRNA binding protein 1	MP:0001363	increased anxiety-related response
Igf2bp1	MGI:1890357	insulin-like growth factor 2 mRNA binding protein 1	MP:0000585	kinked tail
Igf2bp1	MGI:1890357	insulin-like growth factor 2 mRNA binding protein 1	MP:0011090	perinatal lethality, incomplete penetrance
Igf2bp1	MGI:1890357	insulin-like growth factor 2 mRNA binding protein 1	MP:0001732	postnatal growth retardation
Igf2bp1	MGI:1890357	insulin-like growth factor 2 mRNA binding protein 1	MP:0011086	postnatal lethality, incomplete penetrance
Igf2bp1	MGI:1890357	insulin-like growth factor 2 mRNA binding protein 1	MP:0003424	premature neuronal precursor differentiation
Igf2bp1	MGI:1890357	insulin-like growth factor 2 mRNA binding protein 1	MP:0011110	preweaning lethality, incomplete penetrance
Igf2bp1	MGI:1890357	insulin-like growth factor 2 mRNA binding protein 1	MP:0003446	renal hypoplasia
Igf2bp1	MGI:1890357	insulin-like growth factor 2 mRNA binding protein 1	MP:0000445	short snout
Igf2bp1	MGI:1890357	insulin-like growth factor 2 mRNA binding protein 1	MP:0000694	spleen hypoplasia
Ing4	MGI:107307	inhibitor of growth family, member 4	MP:0008721	abnormal chemokine level
Ing4	MGI:107307	inhibitor of growth family, member 4	MP:0008596	increased circulating interleukin-6 level
Ing4	MGI:107307	inhibitor of growth family, member 4	MP:0008705	increased interleukin-6 secretion
Ing4	MGI:107307	inhibitor of growth family, member 4	MP:0009766	increased sensitivity to xenobiotic induced morbidity/mortality
Ino80	MGI:1915392	INO80 complex subunit	MP:0004924	abnormal behavior
Ino80	MGI:1915392	INO80 complex subunit	MP:0002059	abnormal seminal vesicle morphology
Ino80	MGI:1915392	INO80 complex subunit	MP:0001529	abnormal vocalization
Ino80	MGI:1915392	INO80 complex subunit	MP:0012159	absent anterior visceral endoderm
Ino80	MGI:1915392	INO80 complex subunit	MP:0012161	absent distal visceral endoderm
Ino80	MGI:1915392	INO80 complex subunit	MP:0011095	embryonic lethality between implantation and placentation, complete penetrance
Ino80	MGI:1915392	INO80 complex subunit	MP:0001402	hypoactivity
Ino80	MGI:1915392	INO80 complex subunit	MP:0001257	increased body length
Ino80	MGI:1915392	INO80 complex subunit	MP:0002833	increased heart weight
Ino80	MGI:1915392	INO80 complex subunit	MP:0002169	no abnormal phenotype detected
Ino80	MGI:1915392	INO80 complex subunit	MP:0011100	preweaning lethality, complete penetrance
Ino80	MGI:1915392	INO80 complex subunit	MP:0011110	preweaning lethality, incomplete penetrance
Ino80	MGI:1915392	INO80 complex subunit	MP:0003382	straub tail
Ino80b	MGI:1917270	INO80 complex subunit B
Ino80c	MGI:2443014	INO80 complex subunit C
Ino80d	MGI:3027003	INO80 complex subunit D
Ino80e	MGI:2141881	INO80 complex subunit E	MP:0003313	abnormal locomotor activation
Ino80e	MGI:2141881	INO80 complex subunit E	MP:0001260	increased body weight
Inpp5k	MGI:1194899	inositol polyphosphate 5-phosphatase K	MP:0009642	abnormal blood homeostasis
Inpp5k	MGI:1194899	inositol polyphosphate 5-phosphatase K	MP:0004130	abnormal muscle cell glucose uptake
Inpp5k	MGI:1194899	inositol polyphosphate 5-phosphatase K	MP:0003983	decreased cholesterol level
Inpp5k	MGI:1194899	inositol polyphosphate 5-phosphatase K	MP:0002702	decreased circulating free fatty acid level
Inpp5k	MGI:1194899	inositol polyphosphate 5-phosphatase K	MP:0005560	decreased circulating glucose level
Inpp5k	MGI:1194899	inositol polyphosphate 5-phosphatase K	MP:0002727	decreased circulating insulin level
Inpp5k	MGI:1194899	inositol polyphosphate 5-phosphatase K	MP:0005668	decreased circulating leptin level
Inpp5k	MGI:1194899	inositol polyphosphate 5-phosphatase K	MP:0002644	decreased circulating triglyceride level
Inpp5k	MGI:1194899	inositol polyphosphate 5-phosphatase K	MP:0005659	decreased susceptibility to diet-induced obesity
Inpp5k	MGI:1194899	inositol polyphosphate 5-phosphatase K	MP:0011098	embryonic lethality during organogenesis, complete penetrance
Inpp5k	MGI:1194899	inositol polyphosphate 5-phosphatase K	MP:0005292	improved glucose tolerance
Inpp5k	MGI:1194899	inositol polyphosphate 5-phosphatase K	MP:0002891	increased insulin sensitivity
Inpp5k	MGI:1194899	inositol polyphosphate 5-phosphatase K	MP:0004818	increased skeletal muscle mass
Kat7	MGI:2182799	K(lysine) acetyltransferase 7	MP:0001614	abnormal blood vessel morphology
Kat7	MGI:2182799	K(lysine) acetyltransferase 7	MP:0002925	abnormal cardiovascular development
Kat7	MGI:2182799	K(lysine) acetyltransferase 7	MP:0010355	abnormal first pharyngeal arch artery morphology
Kat7	MGI:2182799	K(lysine) acetyltransferase 7	MP:0001688	abnormal somite development
Kat7	MGI:2182799	K(lysine) acetyltransferase 7	MP:0004076	abnormal vitelline vascular remodeling
Kat7	MGI:2182799	K(lysine) acetyltransferase 7	MP:0004086	absent heartbeat
Kat7	MGI:2182799	K(lysine) acetyltransferase 7	MP:0005384	cellular phenotype
Kat7	MGI:2182799	K(lysine) acetyltransferase 7	MP:0004068	dilated dorsal aorta
Kat7	MGI:2182799	K(lysine) acetyltransferase 7	MP:0001723	disorganized yolk sac vascular plexus
Kat7	MGI:2182799	K(lysine) acetyltransferase 7	MP:0001730	embryonic growth arrest
Kat7	MGI:2182799	K(lysine) acetyltransferase 7	MP:0003984	embryonic growth retardation
Kat7	MGI:2182799	K(lysine) acetyltransferase 7	MP:0011098	embryonic lethality during organogenesis, complete penetrance
Kat7	MGI:2182799	K(lysine) acetyltransferase 7	MP:0009657	failure of chorioallantoic fusion
Kat7	MGI:2182799	K(lysine) acetyltransferase 7	MP:0001701	incomplete embryo turning
Kat7	MGI:2182799	K(lysine) acetyltransferase 7	MP:0013504	increased embryonic tissue cell apoptosis
Kif20b	MGI:2444576	kinesin family member 20B	MP:0003651	abnormal axon extension
Kif20b	MGI:2444576	kinesin family member 20B	MP:0002152	abnormal brain morphology
Kif20b	MGI:2444576	kinesin family member 20B	MP:0000788	abnormal cerebral cortex morphology
Kif20b	MGI:2444576	kinesin family member 20B	MP:0008458	abnormal cortical ventricular zone morphology
Kif20b	MGI:2444576	kinesin family member 20B	MP:0000428	abnormal craniofacial morphology
Kif20b	MGI:2444576	kinesin family member 20B	MP:0002110	abnormal digit morphology
Kif20b	MGI:2444576	kinesin family member 20B	MP:0000783	abnormal forebrain morphology
Kif20b	MGI:2444576	kinesin family member 20B	MP:0000432	abnormal head morphology
Kif20b	MGI:2444576	kinesin family member 20B	MP:0004046	abnormal mitosis
Kif20b	MGI:2444576	kinesin family member 20B	MP:0004948	abnormal neuronal precursor proliferation
Kif20b	MGI:2444576	kinesin family member 20B	MP:0000787	abnormal telencephalon morphology
Kif20b	MGI:2444576	kinesin family member 20B	MP:0003451	absent olfactory bulb
Kif20b	MGI:2444576	kinesin family member 20B	MP:0000111	cleft palate
Kif20b	MGI:2444576	kinesin family member 20B	MP:0012138	decreased forebrain size
Kif20b	MGI:2444576	kinesin family member 20B	MP:0004981	decreased neuronal precursor cell number
Kif20b	MGI:2444576	kinesin family member 20B	MP:0011098	embryonic lethality during organogenesis, complete penetrance
Kif20b	MGI:2444576	kinesin family member 20B	MP:0008535	enlarged lateral ventricles
Kif20b	MGI:2444576	kinesin family member 20B	MP:0000914	exencephaly
Kif20b	MGI:2444576	kinesin family member 20B	MP:0000784	forebrain hypoplasia
Kif20b	MGI:2444576	kinesin family member 20B	MP:0003203	increased neuron apoptosis
Kif20b	MGI:2444576	kinesin family member 20B	MP:0010714	iris coloboma
Kif20b	MGI:2444576	kinesin family member 20B	MP:0000433	microcephaly
Kif20b	MGI:2444576	kinesin family member 20B	MP:0001297	microphthalmia
Kif20b	MGI:2444576	kinesin family member 20B	MP:0011085	postnatal lethality, complete penetrance
Kif20b	MGI:2444576	kinesin family member 20B	MP:0000445	short snout
Kif20b	MGI:2444576	kinesin family member 20B	MP:0002741	small olfactory bulb
Kif20b	MGI:2444576	kinesin family member 20B	MP:0006254	thin cerebral cortex
Kpna2	MGI:103561	karyopherin (importin) alpha 2
L1td1	MGI:3578435	LINE-1 type transposase domain containing 1	MP:0002169	no abnormal phenotype detected
Mcrs1	MGI:1858420	microspherule protein 1	MP:0011092	embryonic lethality, complete penetrance
Mcrs1	MGI:1858420	microspherule protein 1	MP:0013292	embryonic lethality prior to organogenesis
Mcrs1	MGI:1858420	microspherule protein 1	MP:0002169	no abnormal phenotype detected
Mcrs1	MGI:1858420	microspherule protein 1	MP:0011100	preweaning lethality, complete penetrance
Mov10	MGI:97054	Moloney leukemia virus 10
Mybbp1a	MGI:106181	MYB binding protein (P160) 1a	MP:0009781	abnormal preimplantation embryo development
Mybbp1a	MGI:106181	MYB binding protein (P160) 1a	MP:0010580	decreased heart left ventricle size
Mybbp1a	MGI:106181	MYB binding protein (P160) 1a	MP:0011092	embryonic lethality, complete penetrance
Mybbp1a	MGI:106181	MYB binding protein (P160) 1a	MP:0012129	failure of blastocyst formation
Mybbp1a	MGI:106181	MYB binding protein (P160) 1a	MP:0011100	preweaning lethality, complete penetrance
Mybbp1a	MGI:106181	MYB binding protein (P160) 1a	MP:0002953	thick ventricular wall
Mybbp1a	MGI:106181	MYB binding protein (P160) 1a	MP:0000280	thin ventricular wall
Naca	MGI:106095	nascent polypeptide-associated complex alpha polypeptide	MP:0002896	abnormal bone mineralization
Naca	MGI:106095	nascent polypeptide-associated complex alpha polypeptide	MP:0010867	abnormal bone trabecula morphology
Naca	MGI:106095	nascent polypeptide-associated complex alpha polypeptide	MP:0003567	abnormal fetal cardiomyocyte proliferation
Naca	MGI:106095	nascent polypeptide-associated complex alpha polypeptide	MP:0005294	abnormal heart ventricle morphology
Naca	MGI:106095	nascent polypeptide-associated complex alpha polypeptide	MP:0000281	abnormal interventricular septum morphology
Naca	MGI:106095	nascent polypeptide-associated complex alpha polypeptide	MP:0002106	abnormal muscle physiology
Naca	MGI:106095	nascent polypeptide-associated complex alpha polypeptide	MP:0002189	abnormal myocardial trabeculae morphology
Naca	MGI:106095	nascent polypeptide-associated complex alpha polypeptide	MP:0005329	abnormal myocardium layer morphology
Naca	MGI:106095	nascent polypeptide-associated complex alpha polypeptide	MP:0008753	abnormal osteocyte morphology
Naca	MGI:106095	nascent polypeptide-associated complex alpha polypeptide	MP:0010924	abnormal osteoid morphology
Naca	MGI:106095	nascent polypeptide-associated complex alpha polypeptide	MP:0001262	decreased body weight
Naca	MGI:106095	nascent polypeptide-associated complex alpha polypeptide	MP:0020137	decreased bone mineralization
Naca	MGI:106095	nascent polypeptide-associated complex alpha polypeptide	MP:0020040	decreased bone ossification
Naca	MGI:106095	nascent polypeptide-associated complex alpha polypeptide	MP:0010869	decreased bone trabecula number
Naca	MGI:106095	nascent polypeptide-associated complex alpha polypeptide	MP:0010876	decreased bone volume
Naca	MGI:106095	nascent polypeptide-associated complex alpha polypeptide	MP:0010930	decreased osteoid thickness
Naca	MGI:106095	nascent polypeptide-associated complex alpha polypeptide	MP:0010927	decreased osteoid volume
Naca	MGI:106095	nascent polypeptide-associated complex alpha polypeptide	MP:0004819	decreased skeletal muscle mass
Naca	MGI:106095	nascent polypeptide-associated complex alpha polypeptide	MP:0009346	decreased trabecular bone thickness
Naca	MGI:106095	nascent polypeptide-associated complex alpha polypeptide	MP:0003984	embryonic growth retardation
Naca	MGI:106095	nascent polypeptide-associated complex alpha polypeptide	MP:0011108	embryonic lethality during organogenesis, incomplete penetrance
Naca	MGI:106095	nascent polypeptide-associated complex alpha polypeptide	MP:0005244	hemopericardium
Naca	MGI:106095	nascent polypeptide-associated complex alpha polypeptide	MP:0013239	impaired skeletal muscle regeneration
Naca	MGI:106095	nascent polypeptide-associated complex alpha polypeptide	MP:0002169	no abnormal phenotype detected
Naca	MGI:106095	nascent polypeptide-associated complex alpha polypeptide	MP:0001787	pericardial edema
Naca	MGI:106095	nascent polypeptide-associated complex alpha polypeptide	MP:0001732	postnatal growth retardation
Naca	MGI:106095	nascent polypeptide-associated complex alpha polypeptide	MP:0002652	thin myocardium
Naca	MGI:106095	nascent polypeptide-associated complex alpha polypeptide	MP:0000279	ventricular hypoplasia
Ncl	MGI:97286	nucleolin
Nfrkb	MGI:2442410	nuclear factor related to kappa B binding protein
Nolc1	MGI:1918019	nucleolar and coiled-body phosphoprotein 1
Nop56	MGI:1914384	NOP56 ribonucleoprotein
Nop58	MGI:1933184	NOP58 ribonucleoprotein
Npm1	MGI:106184	nucleophosmin 1	MP:0002398	abnormal bone marrow cell morphology/development
Npm1	MGI:106184	nucleophosmin 1	MP:0002152	abnormal brain morphology
Npm1	MGI:106184	nucleophosmin 1	MP:0003077	abnormal cell cycle
Npm1	MGI:106184	nucleophosmin 1	MP:0000350	abnormal cell proliferation
Npm1	MGI:106184	nucleophosmin 1	MP:0006410	abnormal common myeloid progenitor cell morphology
Npm1	MGI:106184	nucleophosmin 1	MP:0003396	abnormal embryonic hematopoiesis
Npm1	MGI:106184	nucleophosmin 1	MP:0001286	abnormal eye development
Npm1	MGI:106184	nucleophosmin 1	MP:0003232	abnormal forebrain development
Npm1	MGI:106184	nucleophosmin 1	MP:0008111	abnormal granulocyte differentiation
Npm1	MGI:106184	nucleophosmin 1	MP:0010763	abnormal hematopoietic stem cell physiology
Npm1	MGI:106184	nucleophosmin 1	MP:0002417	abnormal megakaryocyte morphology
Npm1	MGI:106184	nucleophosmin 1	MP:0001712	abnormal placenta development
Npm1	MGI:106184	nucleophosmin 1	MP:0002416	abnormal proerythroblast morphology
Npm1	MGI:106184	nucleophosmin 1	MP:0008470	abnormal spleen B cell follicle morphology
Npm1	MGI:106184	nucleophosmin 1	MP:0000228	abnormal thrombopoiesis
Npm1	MGI:106184	nucleophosmin 1	MP:0011204	abnormal visceral yolk sac blood island morphology
Npm1	MGI:106184	nucleophosmin 1	MP:0003229	abnormal vitelline vasculature morphology
Npm1	MGI:106184	nucleophosmin 1	MP:0012136	absent forebrain
Npm1	MGI:106184	nucleophosmin 1	MP:0011877	absent liver
Npm1	MGI:106184	nucleophosmin 1	MP:0001719	absent vitelline blood vessels
Npm1	MGI:106184	nucleophosmin 1	MP:0001577	anemia
Npm1	MGI:106184	nucleophosmin 1	MP:0002642	anisocytosis
Npm1	MGI:106184	nucleophosmin 1	MP:0001293	anophthalmia
Npm1	MGI:106184	nucleophosmin 1	MP:0004028	chromosome breakage
Npm1	MGI:106184	nucleophosmin 1	MP:0005017	decreased B cell number
Npm1	MGI:106184	nucleophosmin 1	MP:0001698	decreased embryo size
Npm1	MGI:106184	nucleophosmin 1	MP:0011704	decreased fibroblast proliferation
Npm1	MGI:106184	nucleophosmin 1	MP:0001730	embryonic growth arrest
Npm1	MGI:106184	nucleophosmin 1	MP:0011092	embryonic lethality, complete penetrance
Npm1	MGI:106184	nucleophosmin 1	MP:0011098	embryonic lethality during organogenesis, complete penetrance
Npm1	MGI:106184	nucleophosmin 1	MP:0005380	embryo phenotype
Npm1	MGI:106184	nucleophosmin 1	MP:0000599	enlarged liver
Npm1	MGI:106184	nucleophosmin 1	MP:0000691	enlarged spleen
Npm1	MGI:106184	nucleophosmin 1	MP:0000240	extramedullary hematopoiesis
Npm1	MGI:106184	nucleophosmin 1	MP:0005397	hematopoietic system phenotype
Npm1	MGI:106184	nucleophosmin 1	MP:0004049	increased acute promyelocytic leukemia incidence
Npm1	MGI:106184	nucleophosmin 1	MP:0006042	increased apoptosis
Npm1	MGI:106184	nucleophosmin 1	MP:0002023	increased B cell derived lymphoma incidence
Npm1	MGI:106184	nucleophosmin 1	MP:0000321	increased bone marrow cell number
Npm1	MGI:106184	nucleophosmin 1	MP:0013504	increased embryonic tissue cell apoptosis
Npm1	MGI:106184	nucleophosmin 1	MP:0013501	increased fibroblast apoptosis
Npm1	MGI:106184	nucleophosmin 1	MP:0000322	increased granulocyte number
Npm1	MGI:106184	nucleophosmin 1	MP:0004809	increased hematopoietic stem cell number
Npm1	MGI:106184	nucleophosmin 1	MP:0000218	increased leukocyte cell number
Npm1	MGI:106184	nucleophosmin 1	MP:0002981	increased liver weight
Npm1	MGI:106184	nucleophosmin 1	MP:0002590	increased mean corpuscular volume
Npm1	MGI:106184	nucleophosmin 1	MP:0002599	increased mean platelet volume
Npm1	MGI:106184	nucleophosmin 1	MP:0000220	increased monocyte cell number
Npm1	MGI:106184	nucleophosmin 1	MP:0004952	increased spleen weight
Npm1	MGI:106184	nucleophosmin 1	MP:0011099	lethality throughout fetal growth and development, complete penetrance
Npm1	MGI:106184	nucleophosmin 1	MP:0011109	lethality throughout fetal growth and development, incomplete penetrance
Npm1	MGI:106184	nucleophosmin 1	MP:0010373	myeloid hyperplasia
Npm1	MGI:106184	nucleophosmin 1	MP:0011087	neonatal lethality, complete penetrance
Npm1	MGI:106184	nucleophosmin 1	MP:0002006	neoplasm
Npm1	MGI:106184	nucleophosmin 1	MP:0003717	pallor
Npm1	MGI:106184	nucleophosmin 1	MP:0002083	premature death
Npm1	MGI:106184	nucleophosmin 1	MP:0008941	reticulocytopenia
Npm1	MGI:106184	nucleophosmin 1	MP:0004259	small placenta
Npm1	MGI:106184	nucleophosmin 1	MP:0005505	thrombocytosis
Npm3	MGI:894653	nucleoplasmin 3	MP:0011275	abnormal behavioral response to light
Npm3	MGI:894653	nucleoplasmin 3	MP:0005560	decreased circulating glucose level
Nsd1	MGI:1276545	nuclear receptor-binding SET-domain protein 1	MP:0002084	abnormal developmental patterning
Nsd1	MGI:1276545	nuclear receptor-binding SET-domain protein 1	MP:0003085	abnormal egg cylinder morphology
Nsd1	MGI:1276545	nuclear receptor-binding SET-domain protein 1	MP:0002086	abnormal extraembryonic tissue morphology
Nsd1	MGI:1276545	nuclear receptor-binding SET-domain protein 1	MP:0002174	abnormal gastrulation movements
Nsd1	MGI:1276545	nuclear receptor-binding SET-domain protein 1	MP:0009266	abnormal mesendoderm development
Nsd1	MGI:1276545	nuclear receptor-binding SET-domain protein 1	MP:0002231	abnormal primitive streak morphology
Nsd1	MGI:1276545	nuclear receptor-binding SET-domain protein 1	MP:0005221	abnormal rostral-caudal axis patterning
Nsd1	MGI:1276545	nuclear receptor-binding SET-domain protein 1	MP:0001683	absent mesoderm
Nsd1	MGI:1276545	nuclear receptor-binding SET-domain protein 1	MP:0009331	absent primitive node
Nsd1	MGI:1276545	nuclear receptor-binding SET-domain protein 1	MP:0011098	embryonic lethality during organogenesis, complete penetrance
Nsfl1c	MGI:3042273	NSFL1 (p97) cofactor (p47)
Numa1	MGI:2443665	nuclear mitotic apparatus protein 1	MP:0009760	abnormal mitotic spindle morphology
Numa1	MGI:2443665	nuclear mitotic apparatus protein 1	MP:0011705	absent fibroblast proliferation
Numa1	MGI:2443665	nuclear mitotic apparatus protein 1	MP:0005386	behavior/neurological phenotype
Numa1	MGI:2443665	nuclear mitotic apparatus protein 1	MP:0005384	cellular phenotype
Numa1	MGI:2443665	nuclear mitotic apparatus protein 1	MP:0011098	embryonic lethality during organogenesis, complete penetrance
Numa1	MGI:2443665	nuclear mitotic apparatus protein 1	MP:0010768	mortality/aging
Numa1	MGI:2443665	nuclear mitotic apparatus protein 1	MP:0003631	nervous system phenotype
Pcm1	MGI:1277958	pericentriolar material 1
Pdcd11	MGI:1341788	programmed cell death 11
Peg10	MGI:2157785	paternally expressed 10	MP:0008959	abnormal spongiotrophoblast cell morphology
Peg10	MGI:2157785	paternally expressed 10	MP:0003403	absent placental labyrinth
Peg10	MGI:2157785	paternally expressed 10	MP:0003984	embryonic growth retardation
Peg10	MGI:2157785	paternally expressed 10	MP:0011098	embryonic lethality during organogenesis, complete penetrance
Peg10	MGI:2157785	paternally expressed 10	MP:0003122	maternal imprinting
Peg10	MGI:2157785	paternally expressed 10	MP:0004259	small placenta
Jade3	MGI:2148019	jade family PHD finger 3	MP:0002169	no abnormal phenotype detected
Polr2a	MGI:98086	polymerase (RNA) II (DNA directed) polypeptide A	MP:0001262	decreased body weight
Polr2a	MGI:98086	polymerase (RNA) II (DNA directed) polypeptide A	MP:0004200	decreased fetal size
Polr2a	MGI:98086	polymerase (RNA) II (DNA directed) polypeptide A	MP:0002169	no abnormal phenotype detected
Polr2a	MGI:98086	polymerase (RNA) II (DNA directed) polypeptide A	MP:0001732	postnatal growth retardation
Polr2a	MGI:98086	polymerase (RNA) II (DNA directed) polypeptide A	MP:0011086	postnatal lethality, incomplete penetrance
Polr2a	MGI:98086	polymerase (RNA) II (DNA directed) polypeptide A	MP:0011091	prenatal lethality, complete penetrance
Polr2b	MGI:2388280	polymerase (RNA) II (DNA directed) polypeptide B
Prpf19	MGI:106247	pre-mRNA processing factor 19	MP:0010380	abnormal inner cell mass apoptosis
Prpf19	MGI:106247	pre-mRNA processing factor 19	MP:0012114	absent inner cell mass proliferation
Prpf19	MGI:106247	pre-mRNA processing factor 19	MP:0000352	decreased cell proliferation
Prpf19	MGI:106247	pre-mRNA processing factor 19	MP:0011094	embryonic lethality before implantation, complete penetrance
Prpf19	MGI:106247	pre-mRNA processing factor 19	MP:0002169	no abnormal phenotype detected
Prpf4	MGI:1917302	pre-mRNA processing factor 4
Psme3	MGI:1096366	proteaseome (prosome, macropain) activator subunit 3 (PA28 gamma, Ki)	MP:0004045	abnormal cell cycle checkpoint function
Psme3	MGI:1096366	proteaseome (prosome, macropain) activator subunit 3 (PA28 gamma, Ki)	MP:0000352	decreased cell proliferation
Psme3	MGI:1096366	proteaseome (prosome, macropain) activator subunit 3 (PA28 gamma, Ki)	MP:0005092	decreased double-positive T cell number
Psme3	MGI:1096366	proteaseome (prosome, macropain) activator subunit 3 (PA28 gamma, Ki)	MP:0011704	decreased fibroblast proliferation
Psme3	MGI:1096366	proteaseome (prosome, macropain) activator subunit 3 (PA28 gamma, Ki)	MP:0005399	increased susceptibility to fungal infection
Psme3	MGI:1096366	proteaseome (prosome, macropain) activator subunit 3 (PA28 gamma, Ki)	MP:0001732	postnatal growth retardation
Rbmxl2	MGI:1923822	RNA binding motif protein, X-linked-like 2
Rpl11	MGI:1914275	ribosomal protein L11
Rpl12	MGI:98002	ribosomal protein L12
Rpl17	MGI:2448270	ribosomal protein L17
Rpl18a	MGI:1924058	ribosomal protein L18A
Rpl19	MGI:98020	ribosomal protein L19
Rpl23	MGI:1929455	ribosomal protein L23
Rpl23a	MGI:3040672	ribosomal protein L23A
Rpl3	MGI:1351605	ribosomal protein L3
Rpl4	MGI:1915141	ribosomal protein L4
Rpl6	MGI:108057	ribosomal protein L6
Rpl7a	MGI:1353472	ribosomal protein L7A
Rpl9	MGI:1298373	ribosomal protein L9
Rprd1a	MGI:2385066	regulation of nuclear pre-mRNA domain containing 1A
Rprd1b	MGI:1917720	regulation of nuclear pre-mRNA domain containing 1B	MP:0005641	increased mean corpuscular hemoglobin concentration
Rps15	MGI:98117	ribosomal protein S15
Rps27a	MGI:1925544	ribosomal protein S27A
Rps3a1	MGI:1202063	ribosomal protein S3A1
Rps4x	MGI:98158	ribosomal protein S4, X-linked
Rps8	MGI:98166	ribosomal protein S8
Rpsa	MGI:105381	ribosomal protein SA	MP:0003935	abnormal craniofacial development
Rpsa	MGI:105381	ribosomal protein SA	MP:0005217	abnormal pancreatic beta cell morphology
Rpsa	MGI:105381	ribosomal protein SA	MP:0005642	decreased mean corpuscular hemoglobin concentration
Rpsa	MGI:105381	ribosomal protein SA	MP:0011094	embryonic lethality before implantation, complete penetrance
Rpsa	MGI:105381	ribosomal protein SA	MP:0004201	fetal growth retardation
Rpsa	MGI:105381	ribosomal protein SA	MP:0005648	heart right ventricle degeneration
Rpsa	MGI:105381	ribosomal protein SA	MP:0001636	irregular heartbeat
Rrp1b	MGI:1919712	ribosomal RNA processing 1 homolog B (S. cerevisiae)
Ruvbl1	MGI:1928760	RuvB-like protein 1	MP:0012128	abnormal blastocyst formation
Ruvbl1	MGI:1928760	RuvB-like protein 1	MP:0002123	abnormal definitive hematopoiesis
Ruvbl1	MGI:1928760	RuvB-like protein 1	MP:0010763	abnormal hematopoietic stem cell physiology
Ruvbl1	MGI:1928760	RuvB-like protein 1	MP:0011695	absent hematopoietic stem cells
Ruvbl1	MGI:1928760	RuvB-like protein 1	MP:0013776	bone marrow failure
Ruvbl1	MGI:1928760	RuvB-like protein 1	MP:0001262	decreased body weight
Ruvbl1	MGI:1928760	RuvB-like protein 1	MP:0000333	decreased bone marrow cell number
Ruvbl1	MGI:1928760	RuvB-like protein 1	MP:0012113	decreased inner cell mass proliferation
Ruvbl1	MGI:1928760	RuvB-like protein 1	MP:0011094	embryonic lethality before implantation, complete penetrance
Ruvbl1	MGI:1928760	RuvB-like protein 1	MP:0005152	pancytopenia
Ruvbl1	MGI:1928760	RuvB-like protein 1	MP:0002083	premature death
Ruvbl2	MGI:1342299	RuvB-like protein 2	MP:0004816	abnormal class switch recombination
Ruvbl2	MGI:1342299	RuvB-like protein 2	MP:0000373	belly spot
Ruvbl2	MGI:1342299	RuvB-like protein 2	MP:0008075	decreased CD4-positive, alpha beta T cell number
Ruvbl2	MGI:1342299	RuvB-like protein 2	MP:0008079	decreased CD8-positive, alpha-beta T cell number
Ruvbl2	MGI:1342299	RuvB-like protein 2	MP:0005092	decreased double-positive T cell number
Ruvbl2	MGI:1342299	RuvB-like protein 2	MP:0008495	decreased IgG1 level
Ruvbl2	MGI:1342299	RuvB-like protein 2	MP:0001805	decreased IgG level
Ruvbl2	MGI:1342299	RuvB-like protein 2	MP:0001806	decreased IgM level
Ruvbl2	MGI:1342299	RuvB-like protein 2	MP:0005018	decreased T cell number
Ruvbl2	MGI:1342299	RuvB-like protein 2	MP:0005387	immune system phenotype
Ruvbl2	MGI:1342299	RuvB-like protein 2	MP:0000714	increased thymocyte number
Ruvbl2	MGI:1342299	RuvB-like protein 2	MP:0011400	lethality, complete penetrance
Sltm	MGI:1913910	SAFB-like, transcription modulator
Srrm2	MGI:1923206	serine/arginine repetitive matrix 2
Ssb	MGI:98423	Sjogren syndrome antigen B	MP:0000788	abnormal cerebral cortex morphology
Ssb	MGI:98423	Sjogren syndrome antigen B	MP:0002882	abnormal neuron morphology
Ssb	MGI:98423	Sjogren syndrome antigen B	MP:0005033	abnormal trophoblast giant cell morphology
Ssb	MGI:98423	Sjogren syndrome antigen B	MP:0001802	arrested B cell differentiation
Ssb	MGI:98423	Sjogren syndrome antigen B	MP:0005017	decreased B cell number
Ssb	MGI:98423	Sjogren syndrome antigen B	MP:0002175	decreased brain weight
Ssb	MGI:98423	Sjogren syndrome antigen B	MP:0012138	decreased forebrain size
Ssb	MGI:98423	Sjogren syndrome antigen B	MP:0001805	decreased IgG level
Ssb	MGI:98423	Sjogren syndrome antigen B	MP:0001806	decreased IgM level
Ssb	MGI:98423	Sjogren syndrome antigen B	MP:0004953	decreased spleen weight
Ssb	MGI:98423	Sjogren syndrome antigen B	MP:0011096	embryonic lethality between implantation and somite formation, complete penetrance
Ssb	MGI:98423	Sjogren syndrome antigen B	MP:0011092	embryonic lethality, complete penetrance
Ssb	MGI:98423	Sjogren syndrome antigen B	MP:0000784	forebrain hypoplasia
Ssb	MGI:98423	Sjogren syndrome antigen B	MP:0010014	hippocampus pyramidal cell degeneration
Ssb	MGI:98423	Sjogren syndrome antigen B	MP:0005387	immune system phenotype
Ssb	MGI:98423	Sjogren syndrome antigen B	MP:0004965	inner cell mass degeneration
Ssb	MGI:98423	Sjogren syndrome antigen B	MP:0002229	neurodegeneration
Ssb	MGI:98423	Sjogren syndrome antigen B	MP:0000692	small spleen
Ssb	MGI:98423	Sjogren syndrome antigen B	MP:0006254	thin cerebral cortex
Syn1	MGI:98460	synapsin I	MP:0004996	abnormal CNS synapse formation
Syn1	MGI:98460	synapsin I	MP:0002572	abnormal emotion/affect behavior
Syn1	MGI:98460	synapsin I	MP:0002912	abnormal excitatory postsynaptic potential
Syn1	MGI:98460	synapsin I	MP:0009940	abnormal hippocampus pyramidal cell morphology
Syn1	MGI:98460	synapsin I	MP:0002945	abnormal inhibitory postsynaptic currents
Syn1	MGI:98460	synapsin I	MP:0005445	abnormal neurotransmitter secretion
Syn1	MGI:98460	synapsin I	MP:0001650	abnormal seizure response to electrical stimulation
Syn1	MGI:98460	synapsin I	MP:0001360	abnormal social investigation
Syn1	MGI:98460	synapsin I	MP:0004793	abnormal synaptic vesicle clustering
Syn1	MGI:98460	synapsin I	MP:0004770	abnormal synaptic vesicle recycling
Syn1	MGI:98460	synapsin I	MP:0000947	convulsive seizures
Syn1	MGI:98460	synapsin I	MP:0002924	delayed CNS synapse formation
Syn1	MGI:98460	synapsin I	MP:0002919	enhanced paired-pulse facilitation
Syn1	MGI:98460	synapsin I	MP:0002969	impaired social transmission of food preference
Syn1	MGI:98460	synapsin I	MP:0001353	increased aggression towards mice
Syn1	MGI:98460	synapsin I	MP:0002916	increased synaptic depression
Syn1	MGI:98460	synapsin I	MP:0005394	taste/olfaction phenotype
Tbrg1	MGI:1100877	transforming growth factor beta regulated gene 1	MP:0013329	abnormal preputial gland morphology
Tbrg1	MGI:1100877	transforming growth factor beta regulated gene 1	MP:0010769	abnormal survival
Tbrg1	MGI:1100877	transforming growth factor beta regulated gene 1	MP:0000691	enlarged spleen
Tbrg1	MGI:1100877	transforming growth factor beta regulated gene 1	MP:0005397	hematopoietic system phenotype
Tbrg1	MGI:1100877	transforming growth factor beta regulated gene 1	MP:0002023	increased B cell derived lymphoma incidence
Tbrg1	MGI:1100877	transforming growth factor beta regulated gene 1	MP:0013538	increased Harderian gland adenoma incidence
Tbrg1	MGI:1100877	transforming growth factor beta regulated gene 1	MP:0002947	increased hemangioma incidence
Tbrg1	MGI:1100877	transforming growth factor beta regulated gene 1	MP:0002048	increased lung adenoma incidence
Tbrg1	MGI:1100877	transforming growth factor beta regulated gene 1	MP:0008181	increased marginal zone B cell number
Tbrg1	MGI:1100877	transforming growth factor beta regulated gene 1	MP:0008478	increased spleen white pulp amount
Tbrg1	MGI:1100877	transforming growth factor beta regulated gene 1	MP:0002020	increased tumor incidence
Tcof1	MGI:892003	treacle ribosome biogenesis factor 1	MP:0001081	abnormal cranial ganglia morphology
Tcof1	MGI:892003	treacle ribosome biogenesis factor 1	MP:0012757	abnormal cranial neural crest cell migration
Tcof1	MGI:892003	treacle ribosome biogenesis factor 1	MP:0002116	abnormal craniofacial bone morphology
Tcof1	MGI:892003	treacle ribosome biogenesis factor 1	MP:0003935	abnormal craniofacial development
Tcof1	MGI:892003	treacle ribosome biogenesis factor 1	MP:0000428	abnormal craniofacial morphology
Tcof1	MGI:892003	treacle ribosome biogenesis factor 1	MP:0000438	abnormal cranium morphology
Tcof1	MGI:892003	treacle ribosome biogenesis factor 1	MP:0003232	abnormal forebrain development
Tcof1	MGI:892003	treacle ribosome biogenesis factor 1	MP:0000783	abnormal forebrain morphology
Tcof1	MGI:892003	treacle ribosome biogenesis factor 1	MP:0000107	abnormal frontal bone morphology
Tcof1	MGI:892003	treacle ribosome biogenesis factor 1	MP:0009901	abnormal frontonasal prominence morphology
Tcof1	MGI:892003	treacle ribosome biogenesis factor 1	MP:0000455	abnormal maxilla morphology
Tcof1	MGI:892003	treacle ribosome biogenesis factor 1	MP:0010940	abnormal maxillary prominence morphology
Tcof1	MGI:892003	treacle ribosome biogenesis factor 1	MP:0003864	abnormal midbrain development
Tcof1	MGI:892003	treacle ribosome biogenesis factor 1	MP:0005105	abnormal middle ear ossicle morphology
Tcof1	MGI:892003	treacle ribosome biogenesis factor 1	MP:0000102	abnormal nasal bone morphology
Tcof1	MGI:892003	treacle ribosome biogenesis factor 1	MP:0004726	abnormal nasal capsule morphology
Tcof1	MGI:892003	treacle ribosome biogenesis factor 1	MP:0002237	abnormal nasal cavity morphology
Tcof1	MGI:892003	treacle ribosome biogenesis factor 1	MP:0006306	abnormal nasal pit morphology
Tcof1	MGI:892003	treacle ribosome biogenesis factor 1	MP:0004837	abnormal neural fold formation
Tcof1	MGI:892003	treacle ribosome biogenesis factor 1	MP:0005657	abnormal neural plate morphology
Tcof1	MGI:892003	treacle ribosome biogenesis factor 1	MP:0000074	abnormal neurocranium morphology
Tcof1	MGI:892003	treacle ribosome biogenesis factor 1	MP:0002177	abnormal outer ear morphology
Tcof1	MGI:892003	treacle ribosome biogenesis factor 1	MP:0009887	abnormal palatal shelf fusion at midline
Tcof1	MGI:892003	treacle ribosome biogenesis factor 1	MP:0005249	abnormal palatine bone morphology
Tcof1	MGI:892003	treacle ribosome biogenesis factor 1	MP:0002820	abnormal premaxilla morphology
Tcof1	MGI:892003	treacle ribosome biogenesis factor 1	MP:0013351	abnormal Rathke's pouch development
Tcof1	MGI:892003	treacle ribosome biogenesis factor 1	MP:0005272	abnormal temporal bone morphology
Tcof1	MGI:892003	treacle ribosome biogenesis factor 1	MP:0001065	abnormal trigeminal nerve morphology
Tcof1	MGI:892003	treacle ribosome biogenesis factor 1	MP:0000030	abnormal tympanic ring morphology
Tcof1	MGI:892003	treacle ribosome biogenesis factor 1	MP:0012523	abnormal upper lip morphology
Tcof1	MGI:892003	treacle ribosome biogenesis factor 1	MP:0005274	abnormal viscerocranium morphology
Tcof1	MGI:892003	treacle ribosome biogenesis factor 1	MP:0004469	abnormal zygomatic arch morphology
Tcof1	MGI:892003	treacle ribosome biogenesis factor 1	MP:0004376	absent frontal bone
Tcof1	MGI:892003	treacle ribosome biogenesis factor 1	MP:0004570	absent glossopharyngeal nerve
Tcof1	MGI:892003	treacle ribosome biogenesis factor 1	MP:0004383	absent interparietal bone
Tcof1	MGI:892003	treacle ribosome biogenesis factor 1	MP:0004872	absent nasal septum
Tcof1	MGI:892003	treacle ribosome biogenesis factor 1	MP:0006294	absent optic vesicle
Tcof1	MGI:892003	treacle ribosome biogenesis factor 1	MP:0004419	absent parietal bone
Tcof1	MGI:892003	treacle ribosome biogenesis factor 1	MP:0004873	absent turbinates
Tcof1	MGI:892003	treacle ribosome biogenesis factor 1	MP:0003104	acrania
Tcof1	MGI:892003	treacle ribosome biogenesis factor 1	MP:0001293	anophthalmia
Tcof1	MGI:892003	treacle ribosome biogenesis factor 1	MP:0000111	cleft palate
Tcof1	MGI:892003	treacle ribosome biogenesis factor 1	MP:0003735	cup-shaped ears
Tcof1	MGI:892003	treacle ribosome biogenesis factor 1	MP:0012760	decreased cranial neural crest cell proliferation
Tcof1	MGI:892003	treacle ribosome biogenesis factor 1	MP:0012706	decreased embryonic neuroepithelial cell proliferation
Tcof1	MGI:892003	treacle ribosome biogenesis factor 1	MP:0009843	decreased neural crest cell number
Tcof1	MGI:892003	treacle ribosome biogenesis factor 1	MP:0006020	decreased tympanic ring size
Tcof1	MGI:892003	treacle ribosome biogenesis factor 1	MP:0004188	delayed embryo turning
Tcof1	MGI:892003	treacle ribosome biogenesis factor 1	MP:0002621	delayed neural tube closure
Tcof1	MGI:892003	treacle ribosome biogenesis factor 1	MP:0000962	disorganized dorsal root ganglion
Tcof1	MGI:892003	treacle ribosome biogenesis factor 1	MP:0001270	distended abdomen
Tcof1	MGI:892003	treacle ribosome biogenesis factor 1	MP:0000440	domed cranium
Tcof1	MGI:892003	treacle ribosome biogenesis factor 1	MP:0003984	embryonic growth retardation
Tcof1	MGI:892003	treacle ribosome biogenesis factor 1	MP:0000914	exencephaly
Tcof1	MGI:892003	treacle ribosome biogenesis factor 1	MP:0009886	failure of palatal shelf elevation
Tcof1	MGI:892003	treacle ribosome biogenesis factor 1	MP:0004869	frontal bone hypoplasia
Tcof1	MGI:892003	treacle ribosome biogenesis factor 1	MP:0012701	increased embryonic neuroepithelium apoptosis
Tcof1	MGI:892003	treacle ribosome biogenesis factor 1	MP:0012505	increased neural tube apoptosis
Tcof1	MGI:892003	treacle ribosome biogenesis factor 1	MP:0000024	lowered ear position
Tcof1	MGI:892003	treacle ribosome biogenesis factor 1	MP:0000460	mandible hypoplasia
Tcof1	MGI:892003	treacle ribosome biogenesis factor 1	MP:0000457	maxilla hypoplasia
Tcof1	MGI:892003	treacle ribosome biogenesis factor 1	MP:0000433	microcephaly
Tcof1	MGI:892003	treacle ribosome biogenesis factor 1	MP:0000103	nasal bone hypoplasia
Tcof1	MGI:892003	treacle ribosome biogenesis factor 1	MP:0011087	neonatal lethality, complete penetrance
Tcof1	MGI:892003	treacle ribosome biogenesis factor 1	MP:0000929	open neural tube
Tcof1	MGI:892003	treacle ribosome biogenesis factor 1	MP:0004475	palatine bone hypoplasia
Tcof1	MGI:892003	treacle ribosome biogenesis factor 1	MP:0004871	premaxilla hypoplasia
Tcof1	MGI:892003	treacle ribosome biogenesis factor 1	MP:0001954	respiratory distress
Tcof1	MGI:892003	treacle ribosome biogenesis factor 1	MP:0001953	respiratory failure
Tcof1	MGI:892003	treacle ribosome biogenesis factor 1	MP:0004282	retrognathia
Tcof1	MGI:892003	treacle ribosome biogenesis factor 1	MP:0000435	shortened head
Tcof1	MGI:892003	treacle ribosome biogenesis factor 1	MP:0000088	short mandible
Tcof1	MGI:892003	treacle ribosome biogenesis factor 1	MP:0000097	short maxilla
Tcof1	MGI:892003	treacle ribosome biogenesis factor 1	MP:0000091	short premaxilla
Tcof1	MGI:892003	treacle ribosome biogenesis factor 1	MP:0006341	small first pharyngeal arch
Tcof1	MGI:892003	treacle ribosome biogenesis factor 1	MP:0004592	small mandible
Tcof1	MGI:892003	treacle ribosome biogenesis factor 1	MP:0004310	small otic vesicle
Tcof1	MGI:892003	treacle ribosome biogenesis factor 1	MP:0001093	small trigeminal ganglion
Tcof1	MGI:892003	treacle ribosome biogenesis factor 1	MP:0004424	temporal bone hypoplasia
Tfpt	MGI:1916964	TCF3 (E2A) fusion partner
Top2a	MGI:98790	topoisomerase (DNA) II alpha
Trim28	MGI:109274	tripartite motif-containing 28	MP:0003077	abnormal cell cycle
Trim28	MGI:109274	tripartite motif-containing 28	MP:0003119	abnormal digestive system development
Trim28	MGI:109274	tripartite motif-containing 28	MP:0011202	abnormal ectoplacental cavity morphology
Trim28	MGI:109274	tripartite motif-containing 28	MP:0001700	abnormal embryo turning
Trim28	MGI:109274	tripartite motif-containing 28	MP:0001685	abnormal endoderm development
Trim28	MGI:109274	tripartite motif-containing 28	MP:0011200	abnormal extraembryonic coelom morphology
Trim28	MGI:109274	tripartite motif-containing 28	MP:0001724	abnormal extraembryonic endoderm formation
Trim28	MGI:109274	tripartite motif-containing 28	MP:0002086	abnormal extraembryonic tissue morphology
Trim28	MGI:109274	tripartite motif-containing 28	MP:0010117	abnormal lateral plate mesoderm morphology
Trim28	MGI:109274	tripartite motif-containing 28	MP:0003720	abnormal neural tube closure
Trim28	MGI:109274	tripartite motif-containing 28	MP:0011203	abnormal parietal yolk sac morphology
Trim28	MGI:109274	tripartite motif-containing 28	MP:0002210	abnormal sex determination
Trim28	MGI:109274	tripartite motif-containing 28	MP:0012180	abnormal somatic mesoderm morphology
Trim28	MGI:109274	tripartite motif-containing 28	MP:0006380	abnormal spermatid morphology
Trim28	MGI:109274	tripartite motif-containing 28	MP:0004182	abnormal spermiation
Trim28	MGI:109274	tripartite motif-containing 28	MP:0005028	abnormal trophectoderm morphology
Trim28	MGI:109274	tripartite motif-containing 28	MP:0003229	abnormal vitelline vasculature morphology
Trim28	MGI:109274	tripartite motif-containing 28	MP:0001683	absent mesoderm
Trim28	MGI:109274	tripartite motif-containing 28	MP:0001935	decreased litter size
Trim28	MGI:109274	tripartite motif-containing 28	MP:0004901	decreased male germ cell number
Trim28	MGI:109274	tripartite motif-containing 28	MP:0004852	decreased testis weight
Trim28	MGI:109274	tripartite motif-containing 28	MP:0004558	delayed allantois development
Trim28	MGI:109274	tripartite motif-containing 28	MP:0001730	embryonic growth arrest
Trim28	MGI:109274	tripartite motif-containing 28	MP:0003984	embryonic growth retardation
Trim28	MGI:109274	tripartite motif-containing 28	MP:0011096	embryonic lethality between implantation and somite formation, complete penetrance
Trim28	MGI:109274	tripartite motif-containing 28	MP:0011092	embryonic lethality, complete penetrance
Trim28	MGI:109274	tripartite motif-containing 28	MP:0011098	embryonic lethality during organogenesis, complete penetrance
Trim28	MGI:109274	tripartite motif-containing 28	MP:0005380	embryo phenotype
Trim28	MGI:109274	tripartite motif-containing 28	MP:0002169	no abnormal phenotype detected
Trim28	MGI:109274	tripartite motif-containing 28	MP:0002687	oligozoospermia
Trim28	MGI:109274	tripartite motif-containing 28	MP:0000929	open neural tube
Trim28	MGI:109274	tripartite motif-containing 28	MP:0001922	reduced male fertility
Trim28	MGI:109274	tripartite motif-containing 28	MP:0005389	reproductive system phenotype
Trim28	MGI:109274	tripartite motif-containing 28	MP:0012173	short rostral-caudal axis
Trim28	MGI:109274	tripartite motif-containing 28	MP:0013600	testis degeneration
Trim28	MGI:109274	tripartite motif-containing 28	MP:0000930	wavy neural tube
Tubb5	MGI:107812	tubulin, beta 5 class I
Ubap2	MGI:1916176	ubiquitin-associated protein 2
Uchl5	MGI:1914848	ubiquitin carboxyl-terminal esterase L5	MP:0000913	abnormal brain development
Uchl5	MGI:1914848	ubiquitin carboxyl-terminal esterase L5	MP:0005537	abnormal cerebral aqueduct morphology
Uchl5	MGI:1914848	ubiquitin carboxyl-terminal esterase L5	MP:0000788	abnormal cerebral cortex morphology
Uchl5	MGI:1914848	ubiquitin carboxyl-terminal esterase L5	MP:0000828	abnormal fourth ventricle morphology
Uchl5	MGI:1914848	ubiquitin carboxyl-terminal esterase L5	MP:0000823	abnormal lateral ventricle morphology
Uchl5	MGI:1914848	ubiquitin carboxyl-terminal esterase L5	MP:0000897	abnormal midbrain morphology
Uchl5	MGI:1914848	ubiquitin carboxyl-terminal esterase L5	MP:0009937	abnormal neuron differentiation
Uchl5	MGI:1914848	ubiquitin carboxyl-terminal esterase L5	MP:0000826	abnormal third ventricle morphology
Uchl5	MGI:1914848	ubiquitin carboxyl-terminal esterase L5	MP:0003984	embryonic growth retardation
Uchl5	MGI:1914848	ubiquitin carboxyl-terminal esterase L5	MP:0011091	prenatal lethality, complete penetrance
Uchl5	MGI:1914848	ubiquitin carboxyl-terminal esterase L5	MP:0011100	preweaning lethality, complete penetrance
Utp14a	MGI:1919804	UTP14A small subunit processome component
Vcp	MGI:99919	valosin containing protein	MP:0008260	abnormal autophagy
Vcp	MGI:99919	valosin containing protein	MP:0002152	abnormal brain morphology
Vcp	MGI:99919	valosin containing protein	MP:0000266	abnormal heart morphology
Vcp	MGI:99919	valosin containing protein	MP:0002115	abnormal limb bone morphology
Vcp	MGI:99919	valosin containing protein	MP:0011635	abnormal mitochondrial crista morphology
Vcp	MGI:99919	valosin containing protein	MP:0002882	abnormal neuron morphology
Vcp	MGI:99919	valosin containing protein	MP:0008396	abnormal osteoclast differentiation
Vcp	MGI:99919	valosin containing protein	MP:0004090	abnormal sarcomere morphology
Vcp	MGI:99919	valosin containing protein	MP:0003084	abnormal skeletal muscle fiber morphology
Vcp	MGI:99919	valosin containing protein	MP:0000759	abnormal skeletal muscle morphology
Vcp	MGI:99919	valosin containing protein	MP:0005386	behavior/neurological phenotype
Vcp	MGI:99919	valosin containing protein	MP:0009404	centrally nucleated skeletal muscle fibers
Vcp	MGI:99919	valosin containing protein	MP:0001265	decreased body size
Vcp	MGI:99919	valosin containing protein	MP:0001262	decreased body weight
Vcp	MGI:99919	valosin containing protein	MP:0004016	decreased bone mass
Vcp	MGI:99919	valosin containing protein	MP:0010053	decreased grip strength
Vcp	MGI:99919	valosin containing protein	MP:0004819	decreased skeletal muscle mass
Vcp	MGI:99919	valosin containing protein	MP:0010933	decreased trabecular bone connectivity density
Vcp	MGI:99919	valosin containing protein	MP:0011094	embryonic lethality before implantation, complete penetrance
Vcp	MGI:99919	valosin containing protein	MP:0000418	focal hair loss
Vcp	MGI:99919	valosin containing protein	MP:0002183	gliosis
Vcp	MGI:99919	valosin containing protein	MP:0001405	impaired coordination
Vcp	MGI:99919	valosin containing protein	MP:0004148	increased compact bone thickness
Vcp	MGI:99919	valosin containing protein	MP:0006038	increased mitochondrial fission
Vcp	MGI:99919	valosin containing protein	MP:0004984	increased osteoclast cell number
Vcp	MGI:99919	valosin containing protein	MP:0009403	increased variability of skeletal muscle fiber size
Vcp	MGI:99919	valosin containing protein	MP:0000160	kyphosis
Vcp	MGI:99919	valosin containing protein	MP:0000938	motor neuron degeneration
Vcp	MGI:99919	valosin containing protein	MP:0000747	muscle weakness
Vcp	MGI:99919	valosin containing protein	MP:0000751	myopathy
Vcp	MGI:99919	valosin containing protein	MP:0001732	postnatal growth retardation
Vcp	MGI:99919	valosin containing protein	MP:0011085	postnatal lethality, complete penetrance
Vcp	MGI:99919	valosin containing protein	MP:0011100	preweaning lethality, complete penetrance
Vcp	MGI:99919	valosin containing protein	MP:0000748	progressive muscle weakness
Vcp	MGI:99919	valosin containing protein	MP:0002064	seizures
Vcp	MGI:99919	valosin containing protein	MP:0009420	skeletal muscle endomysial fibrosis
Vcp	MGI:99919	valosin containing protein	MP:0009414	skeletal muscle fiber necrosis
Vcp	MGI:99919	valosin containing protein	MP:0003997	tonic-clonic seizures
Wdr5	MGI:2155884	WD repeat domain 5
Yy1	MGI:99150	YY1 transcription factor	MP:0001694	absent egg cylinders
Yy1	MGI:99150	YY1 transcription factor	MP:0001575	cyanosis
Yy1	MGI:99150	YY1 transcription factor	MP:0009703	decreased birth body size
Yy1	MGI:99150	YY1 transcription factor	MP:0000352	decreased cell proliferation
Yy1	MGI:99150	YY1 transcription factor	MP:0001698	decreased embryo size
Yy1	MGI:99150	YY1 transcription factor	MP:0011092	embryonic lethality, complete penetrance
Yy1	MGI:99150	YY1 transcription factor	MP:0000914	exencephaly
Yy1	MGI:99150	YY1 transcription factor	MP:0005387	immune system phenotype
Yy1	MGI:99150	YY1 transcription factor	MP:0011109	lethality throughout fetal growth and development, incomplete penetrance
Yy1	MGI:99150	YY1 transcription factor	MP:0011087	neonatal lethality, complete penetrance
Yy1	MGI:99150	YY1 transcription factor	MP:0002169	no abnormal phenotype detected
Yy1	MGI:99150	YY1 transcription factor	MP:0003717	pallor
Yy1	MGI:99150	YY1 transcription factor	MP:0011101	prenatal lethality, incomplete penetrance
Yy1	MGI:99150	YY1 transcription factor	MP:0001953	respiratory failure
Zscan4c	MGI:2685243	zinc finger and SCAN domain containing 4C
Zscan4e	MGI:3643613	zinc finger and SCAN domain containing 4E
Brd1	MGI:1924161	bromodomain containing 1	MP:0004229	abnormal embryonic erythropoiesis
Brd1	MGI:1924161	bromodomain containing 1	MP:0003396	abnormal embryonic hematopoiesis
Brd1	MGI:1924161	bromodomain containing 1	MP:0000245	abnormal erythropoiesis
Brd1	MGI:1924161	bromodomain containing 1	MP:0011246	abnormal fetal liver hematopoietic progenitor cell morphology
Brd1	MGI:1924161	bromodomain containing 1	MP:0001303	abnormal lens morphology
Brd1	MGI:1924161	bromodomain containing 1	MP:0004269	abnormal optic cup morphology
Brd1	MGI:1924161	bromodomain containing 1	MP:0001577	anemia
Brd1	MGI:1924161	bromodomain containing 1	MP:0011179	decreased erythroblast number
Brd1	MGI:1924161	bromodomain containing 1	MP:0008973	decreased erythroid progenitor cell number
Brd1	MGI:1924161	bromodomain containing 1	MP:0012243	decreased hepatoblast number
Brd1	MGI:1924161	bromodomain containing 1	MP:0003984	embryonic growth retardation
Brd1	MGI:1924161	bromodomain containing 1	MP:0011108	embryonic lethality during organogenesis, incomplete penetrance
Brd1	MGI:1924161	bromodomain containing 1	MP:0001606	impaired hematopoiesis
Brd1	MGI:1924161	bromodomain containing 1	MP:0006042	increased apoptosis
Brd1	MGI:1924161	bromodomain containing 1	MP:0011099	lethality throughout fetal growth and development, complete penetrance
Brd1	MGI:1924161	bromodomain containing 1	MP:0000929	open neural tube
Brd1	MGI:1924161	bromodomain containing 1	MP:0003717	pallor
Brd1	MGI:1924161	bromodomain containing 1	MP:0000601	small liver
Brpf3	MGI:2146836	bromodomain and PHD finger containing, 3	MP:0005560	decreased circulating glucose level
Brpf3	MGI:2146836	bromodomain and PHD finger containing, 3	MP:0005628	decreased circulating potassium level
Csnk2a2	MGI:88547	casein kinase 2, alpha prime polypeptide	MP:0008280	abnormal male germ cell apoptosis
Csnk2a2	MGI:88547	casein kinase 2, alpha prime polypeptide	MP:0006380	abnormal spermatid morphology
Csnk2a2	MGI:88547	casein kinase 2, alpha prime polypeptide	MP:0009230	abnormal sperm head morphology
Csnk2a2	MGI:88547	casein kinase 2, alpha prime polypeptide	MP:0002674	abnormal sperm motility
Csnk2a2	MGI:88547	casein kinase 2, alpha prime polypeptide	MP:0009232	abnormal sperm nucleus morphology
Csnk2a2	MGI:88547	casein kinase 2, alpha prime polypeptide	MP:0009231	detached acrosome
Csnk2a2	MGI:88547	casein kinase 2, alpha prime polypeptide	MP:0002686	globozoospermia
Csnk2a2	MGI:88547	casein kinase 2, alpha prime polypeptide	MP:0009237	kinked sperm flagellum
Csnk2a2	MGI:88547	casein kinase 2, alpha prime polypeptide	MP:0001925	male infertility
Csnk2a2	MGI:88547	casein kinase 2, alpha prime polypeptide	MP:0002687	oligozoospermia
Csnk2a2	MGI:88547	casein kinase 2, alpha prime polypeptide	MP:0005578	teratozoospermia
Csnk2b	MGI:88548	casein kinase 2, beta polypeptide	MP:0004835	abnormal miniature endplate potential
Csnk2b	MGI:88548	casein kinase 2, beta polypeptide	MP:0001053	abnormal neuromuscular synapse morphology
Csnk2b	MGI:88548	casein kinase 2, beta polypeptide	MP:0005033	abnormal trophoblast giant cell morphology
Csnk2b	MGI:88548	casein kinase 2, beta polypeptide	MP:0004964	absent inner cell mass
Csnk2b	MGI:88548	casein kinase 2, beta polypeptide	MP:0001262	decreased body weight
Csnk2b	MGI:88548	casein kinase 2, beta polypeptide	MP:0001698	decreased embryo size
Csnk2b	MGI:88548	casein kinase 2, beta polypeptide	MP:0010053	decreased grip strength
Csnk2b	MGI:88548	casein kinase 2, beta polypeptide	MP:0001730	embryonic growth arrest
Csnk2b	MGI:88548	casein kinase 2, beta polypeptide	MP:0003984	embryonic growth retardation
Csnk2b	MGI:88548	casein kinase 2, beta polypeptide	MP:0011096	embryonic lethality between implantation and somite formation, complete penetrance
Hist1h3a	MGI:2668828	histone cluster 1, H3a
Hist1h4a	MGI:2448419	histone cluster 1, H4a
Ing5	MGI:1922816	inhibitor of growth family, member 5
Lima1	MGI:1920992	LIM domain and actin binding 1	MP:0000432	abnormal head morphology
Lima1	MGI:1920992	LIM domain and actin binding 1	MP:0000124	absent teeth
Lima1	MGI:1920992	LIM domain and actin binding 1	MP:0011110	preweaning lethality, incomplete penetrance
Meaf6	MGI:1917338	MYST/Esa1-associated factor 6
Jade2	MGI:1924151	jade family PHD finger 2
Jade1	MGI:1925835	jade family PHD finger 1	MP:0011086	postnatal lethality, incomplete penetrance
Rpl14	MGI:1914365	ribosomal protein L14
Rpl38	MGI:1914921	ribosomal protein L38	MP:0003330	abnormal auditory tube
Rpl38	MGI:1914921	ribosomal protein L38	MP:0000572	abnormal autopod morphology
Rpl38	MGI:1914921	ribosomal protein L38	MP:0004963	abnormal blastocoele morphology
Rpl38	MGI:1914921	ribosomal protein L38	MP:0004957	abnormal blastocyst morphology
Rpl38	MGI:1914921	ribosomal protein L38	MP:0004607	abnormal cervical atlas morphology
Rpl38	MGI:1914921	ribosomal protein L38	MP:0003048	abnormal cervical vertebrae morphology
Rpl38	MGI:1914921	ribosomal protein L38	MP:0000438	abnormal cranium morphology
Rpl38	MGI:1914921	ribosomal protein L38	MP:0002110	abnormal digit morphology
Rpl38	MGI:1914921	ribosomal protein L38	MP:0004736	abnormal distortion product otoacoustic emission
Rpl38	MGI:1914921	ribosomal protein L38	MP:0004229	abnormal embryonic erythropoiesis
Rpl38	MGI:1914921	ribosomal protein L38	MP:0000550	abnormal forelimb morphology
Rpl38	MGI:1914921	ribosomal protein L38	MP:0001963	abnormal hearing physiology
Rpl38	MGI:1914921	ribosomal protein L38	MP:0000267	abnormal heart development
Rpl38	MGI:1914921	ribosomal protein L38	MP:0005296	abnormal humerus morphology
Rpl38	MGI:1914921	ribosomal protein L38	MP:0003073	abnormal metacarpal bone morphology
Rpl38	MGI:1914921	ribosomal protein L38	MP:0003072	abnormal metatarsal bone morphology
Rpl38	MGI:1914921	ribosomal protein L38	MP:0000049	abnormal middle ear morphology
Rpl38	MGI:1914921	ribosomal protein L38	MP:0000102	abnormal nasal bone morphology
Rpl38	MGI:1914921	ribosomal protein L38	MP:0002237	abnormal nasal cavity morphology
Rpl38	MGI:1914921	ribosomal protein L38	MP:0002151	abnormal neural tube morphology
Rpl38	MGI:1914921	ribosomal protein L38	MP:0003208	abnormal neuromere morphology
Rpl38	MGI:1914921	ribosomal protein L38	MP:0002825	abnormal notochord morphology
Rpl38	MGI:1914921	ribosomal protein L38	MP:0008830	abnormal nucleolus morphology
Rpl38	MGI:1914921	ribosomal protein L38	MP:0000819	abnormal olfactory bulb morphology
Rpl38	MGI:1914921	ribosomal protein L38	MP:0004479	abnormal oval window morphology
Rpl38	MGI:1914921	ribosomal protein L38	MP:0003231	abnormal placenta vasculature
Rpl38	MGI:1914921	ribosomal protein L38	MP:0009781	abnormal preimplantation embryo development
Rpl38	MGI:1914921	ribosomal protein L38	MP:0000150	abnormal rib morphology
Rpl38	MGI:1914921	ribosomal protein L38	MP:0004480	abnormal round window morphology
Rpl38	MGI:1914921	ribosomal protein L38	MP:0003050	abnormal sacral vertebrae morphology
Rpl38	MGI:1914921	ribosomal protein L38	MP:0004322	abnormal sternebra morphology
Rpl38	MGI:1914921	ribosomal protein L38	MP:0002111	abnormal tail morphology
Rpl38	MGI:1914921	ribosomal protein L38	MP:0005225	abnormal vertebrae development
Rpl38	MGI:1914921	ribosomal protein L38	MP:0004599	abnormal vertebral arch morphology
Rpl38	MGI:1914921	ribosomal protein L38	MP:0004605	abnormal vertebral lamina morphology
Rpl38	MGI:1914921	ribosomal protein L38	MP:0004604	abnormal vertebral pedicle morphology
Rpl38	MGI:1914921	ribosomal protein L38	MP:0004601	abnormal vertebral spinous process morphology
Rpl38	MGI:1914921	ribosomal protein L38	MP:0004600	abnormal vertebral transverse process morphology
Rpl38	MGI:1914921	ribosomal protein L38	MP:0003229	abnormal vitelline vasculature morphology
Rpl38	MGI:1914921	ribosomal protein L38	MP:0002663	absent blastocoele
Rpl38	MGI:1914921	ribosomal protein L38	MP:0004653	absent caudal vertebrae
Rpl38	MGI:1914921	ribosomal protein L38	MP:0003456	absent tail
Rpl38	MGI:1914921	ribosomal protein L38	MP:0001577	anemia
Rpl38	MGI:1914921	ribosomal protein L38	MP:0001890	anencephaly
Rpl38	MGI:1914921	ribosomal protein L38	MP:0008146	asymmetric sternocostal joints
Rpl38	MGI:1914921	ribosomal protein L38	MP:0000373	belly spot
Rpl38	MGI:1914921	ribosomal protein L38	MP:0004619	caudal vertebral fusion
Rpl38	MGI:1914921	ribosomal protein L38	MP:0004614	caudal vertebral transformation
Rpl38	MGI:1914921	ribosomal protein L38	MP:0004620	cervical vertebral fusion
Rpl38	MGI:1914921	ribosomal protein L38	MP:0000111	cleft palate
Rpl38	MGI:1914921	ribosomal protein L38	MP:0005170	cleft upper lip
Rpl38	MGI:1914921	ribosomal protein L38	MP:0004739	conductive hearing loss
Rpl38	MGI:1914921	ribosomal protein L38	MP:0003051	curly tail
Rpl38	MGI:1914921	ribosomal protein L38	MP:0001258	decreased body length
Rpl38	MGI:1914921	ribosomal protein L38	MP:0001265	decreased body size
Rpl38	MGI:1914921	ribosomal protein L38	MP:0001262	decreased body weight
Rpl38	MGI:1914921	ribosomal protein L38	MP:0001539	decreased caudal vertebrae number
Rpl38	MGI:1914921	ribosomal protein L38	MP:0008525	decreased cranium height
Rpl38	MGI:1914921	ribosomal protein L38	MP:0001698	decreased embryo size
Rpl38	MGI:1914921	ribosomal protein L38	MP:0004686	decreased length of long bones
Rpl38	MGI:1914921	ribosomal protein L38	MP:0001730	embryonic growth arrest
Rpl38	MGI:1914921	ribosomal protein L38	MP:0003984	embryonic growth retardation
Rpl38	MGI:1914921	ribosomal protein L38	MP:0011103	embryonic lethality at implantation, incomplete penetrance
Rpl38	MGI:1914921	ribosomal protein L38	MP:0011096	embryonic lethality between implantation and somite formation, complete penetrance
Rpl38	MGI:1914921	ribosomal protein L38	MP:0011092	embryonic lethality, complete penetrance
Rpl38	MGI:1914921	ribosomal protein L38	MP:0000914	exencephaly
Rpl38	MGI:1914921	ribosomal protein L38	MP:0005397	hematopoietic system phenotype
Rpl38	MGI:1914921	ribosomal protein L38	MP:0000757	herniated abdominal wall
Rpl38	MGI:1914921	ribosomal protein L38	MP:0000928	incomplete rostral neuropore closure
Rpl38	MGI:1914921	ribosomal protein L38	MP:0001566	increased circulating phosphate level
Rpl38	MGI:1914921	ribosomal protein L38	MP:0000441	increased cranium width
Rpl38	MGI:1914921	ribosomal protein L38	MP:0011967	increased or absent threshold for auditory brainstem response
Rpl38	MGI:1914921	ribosomal protein L38	MP:0000480	increased rib number
Rpl38	MGI:1914921	ribosomal protein L38	MP:0012284	increased sternebra number
Rpl38	MGI:1914921	ribosomal protein L38	MP:0001850	increased susceptibility to otitis media
Rpl38	MGI:1914921	ribosomal protein L38	MP:0004651	increased thoracic vertebrae number
Rpl38	MGI:1914921	ribosomal protein L38	MP:0000372	irregular coat pigmentation
Rpl38	MGI:1914921	ribosomal protein L38	MP:0000585	kinked tail
Rpl38	MGI:1914921	ribosomal protein L38	MP:0004616	lumbar vertebral transformation
Rpl38	MGI:1914921	ribosomal protein L38	MP:0010768	mortality/aging
Rpl38	MGI:1914921	ribosomal protein L38	MP:0000565	oligodactyly
Rpl38	MGI:1914921	ribosomal protein L38	MP:0003052	omphalocele
Rpl38	MGI:1914921	ribosomal protein L38	MP:0011090	perinatal lethality, incomplete penetrance
Rpl38	MGI:1914921	ribosomal protein L38	MP:0000562	polydactyly
Rpl38	MGI:1914921	ribosomal protein L38	MP:0001732	postnatal growth retardation
Rpl38	MGI:1914921	ribosomal protein L38	MP:0011085	postnatal lethality, complete penetrance
Rpl38	MGI:1914921	ribosomal protein L38	MP:0011091	prenatal lethality, complete penetrance
Rpl38	MGI:1914921	ribosomal protein L38	MP:0011101	prenatal lethality, incomplete penetrance
Rpl38	MGI:1914921	ribosomal protein L38	MP:0001921	reduced fertility
Rpl38	MGI:1914921	ribosomal protein L38	MP:0000154	rib fusion
Rpl38	MGI:1914921	ribosomal protein L38	MP:0004617	sacral vertebral transformation
Rpl38	MGI:1914921	ribosomal protein L38	MP:0003109	short femur
Rpl38	MGI:1914921	ribosomal protein L38	MP:0004351	short humerus
Rpl38	MGI:1914921	ribosomal protein L38	MP:0004355	short radius
Rpl38	MGI:1914921	ribosomal protein L38	MP:0000445	short snout
Rpl38	MGI:1914921	ribosomal protein L38	MP:0000592	short tail
Rpl38	MGI:1914921	ribosomal protein L38	MP:0002764	short tibia
Rpl38	MGI:1914921	ribosomal protein L38	MP:0004652	small caudal vertebrae
Rpl38	MGI:1914921	ribosomal protein L38	MP:0003054	spina bifida
Rpl38	MGI:1914921	ribosomal protein L38	MP:0010082	sternebra fusion
Rpl38	MGI:1914921	ribosomal protein L38	MP:0004609	vertebral fusion
Rpl38	MGI:1914921	ribosomal protein L38	MP:0003036	vertebral transformation
Rpl38	MGI:1914921	ribosomal protein L38	MP:0000930	wavy neural tube
Rps20	MGI:1914677	ribosomal protein S20	MP:0002095	abnormal skin pigmentation
Rps20	MGI:1914677	ribosomal protein S20	MP:0000575	increased foot pad pigmentation
Rps20	MGI:1914677	ribosomal protein S20	MP:0011091	prenatal lethality, complete penetrance
Tuba1b	MGI:107804	tubulin, alpha 1B
